# Supplementary material for: Perirhinal cortex learns a predictive map of the task environment
Source: Nat Commun. 2024 Jul 2;15:5544. doi: 10.1038/s41467-024-47365-7 (PMC11219840; doi:10.1038/s41467-024-47365-7)
Supplement: Supplementary file 4 — Source Data [file 41467_2024_47365_MOESM4_ESM.zip]

Archive with 19 entries (19 files):
- 1C.xlsx
- 1E.csv
- 1F-G.csv
- 1H.csv
- 2A.csv
- 2H-I.csv
- 2I.xlsx
- 4B.mat
- 4C.mat
- 5A.csv
- 5E.csv
- 5G.csv
- 6B-E_CR.xlsx
- 6B-E_Hit.xlsx
- 6F-G_CR.xlsx
- 6F-G_Hit.xlsx
- 6L.mat
- 7G.csv
- 7K-N.xlsx
