# Supplementary material for: Perirhinal cortex learns a predictive map of the task environment
Source: Nat Commun. 2024 Jul 2;15:5544. doi: 10.1038/s41467-024-47365-7 (PMC11219840; doi:10.1038/s41467-024-47365-7)
Supplement: Supplementary file 4 — Source Data [file 41467_2024_47365_MOESM4_ESM.zip › 1C.xlsx]

## Sheet: Sheet1
Animal 1			Animal 2			Animal 3			Animal 4			Animal 5			Animal 6			Animal 7
session	stage	D prime	session	stage	D prime	session	stage	D prime	session	stage	D prime	session	stage	D prime	session	stage	d'	session	stage	D prime
1	1	0	1	1	0	1	1	0	1	1	0	1	1	0	1	1	0.273702	1	1	0
2	1	0	2	1	0	2	1	-0.0308116	2	1	0	2	1	-0.667893	2	1	0.410882	2	1	0.237675
3	1	1.13623	3	1	-0.482679	3	1	0.00541311	3	1	0	3	1	0	3	1	0.0865163	3	1	0.0138524
4	1	-0.0461081	4	1	-0.409388	4	1	0.280496	4	1	0.00434291	4	1	0.239892	4	1	0.494459	4	1	-0.205375
5	1	0.537356	5	1	0.344974	5	1	0.346101	5	1	-0.242391	5	1	1.00468	5	1	0.256219	5	1	-0.188945
6	1	-0.114724	6	1	0.257861	6	1	0.392324	6	1	-0.0205535	6	1	0.510942	6	1	0.175131	6	1	0.488519
7	1	-0.430957	7	1	0.499913	7	2	1.49282	7	1	0.0831591	7	1	0.686652	7	1	0.222342	7	1	0.250194
8	1	0.220993	8	1	0.519672	8	2	2.16898	8	2	1.27704	8	1	0.298505	8	1	0.0136549	8	1	0.179167
9	1	-0.355656	9	2	0.731387	9	2	2.82326	9	2	0.666524	9	2	1.02955	9	1	0.28487	9	1	0.131259
10	1	-0.0588091	10	2	1.03705	10	3	2.27183	10	2	1.06228	10	2	1.21238	10	1	0.128326	10	1	0.255245
11	1	0.264098	11	2	0.741621	11	3	2.26443	11	2	0.949097	11	2	1.75618	11	1	0.0547547	11	2	0.55344
12	1	0.246087	12	2	0.749682	12	4	1.86735	12	2	1.48656	12	2	1.53684	12	1	0.0965932	12	2	1.0874
13	1	0.230843	13	2	1.09063	13	4	2.52411	13	2	0.494467	13	2	2.67639	13	1	-0.0439621	13	2	0.423409
14	1	0.290438	14	2	1.15897	14	4	2.6954	14	2	1.54262	14	2	2.68464	14	1	0.453138	14	2	0.76046
15	1	0.444731	15	2	1.98283	15	4	1.70532	15	2	1.71431	15	3	2.5385	15	2	0.45233	15	2	0.932099
16	1	0.529673	16	2	1.8104	16	4	2.3296	16	2	1.9508	16	3	2.71131	16	2	0.465335	16	2	1.77295
17	1	-0.0522624	17	2	0.858435	17	4	1.78549	17	3	2.39969	17	3	1.83461	17	2	0.680152	17	2	1.30545
18	1	0.442971	18	2	0.514498	18	4	1.9274	18	3	1.77469	18	4	3.34234	18	2	0.573267	18	2	1.84493
19	2	0.838646	19	2	1.09262	19	4	2.37672	19	3	1.62602	19	4	2.46606	19	2	1.00981	19	2	1.80428
20	2	0.874174	20	2	1.05671	20	4	2.39822	20	3	1.98257	20	4	3.60814	20	2	0.976639	20	2	1.13884
21	2	1.13906	21	2	1.49807	21	5	2.11908	21	3	2.39464	21	4	3.60562	21	2	1.13735	21	3	1.78026
22	2	0.928803	22	2	1.81116	22	5	2.30381	22	4	2.75245	22	4	3.3349	22	2	1.45902	22	3	2.48614
23	2	0.418491	23	3	1.18224	23	5	2.13797	23	4	2.48134	23	4	2.89496	23	2	1.5716	23	3	1.99213
24	2	0.776062	24	3	0.63565	24	5	2.38729	24	4	2.28188	24	4	3.94504	24	2	2.22877	24	3	1.83176
25	2	1.04841	25	3	0.770861	25	5	2.48794	25	4	2.33578	25	4	2.82463	25	2	1.84042	25	4	1.63994
26	2	0.826314	26	3	0.580932	26	5	2.22704	26	4	2.75536	26	5	3.72639	26	2	1.89989	26	4	1.87795
27	2	1.42551	27	3	0.918748				27	4	2.96288	27	5	2.58481	27	3	1.95806	27	4	1.50853
28	2	1.20346	28	3	0.673503				28	4	2.75678	28	5	3.44551	28	3	1.25185	28	4	2.79967
29	2	0.893295	29	3	0.895112				29	4	2.80164	29	5	3.41287	29	3	1.56278	29	4	2.47349
30	2	1.09829	30	4	0.808517				30	5	2.41902	30	5	3.25453	30	3	0.848019	30	4	1.87431
31	2	0.543895	31	4	0.693487				31	5	1.56888	31	5	2.70614	31	4	1.25466	31	4	2.34135
32	2	1.44856	32	4	0.677847				32	5	2.45414				32	4	1.26428	32	4	2.24623
33	2	1.60011	33	4	0.48326				33	5	1.80451				33	4	1.74678	33	5	2.12732
34	2	1.38969	34	4	0.656312				34	5	2.04334				34	4	1.43783	34	5	2.38507
35	2	2.19295	35	4	1.42747				35	5	1.6277				35	4	1.22527	35	5	2.15401
36	2	1.46257	36	4	1.24487										36	4	1.41081	36	5	2.94924
37	2	2.22062	37	4	1.67428										37	4	1.63404	37	5	2.35092
38	2	2.3791	38	4	1.78633										38	4	1.80199	38	5	2.35664
39	3	1.48046	39	4	2.25739										39	5	1.59339	39	5	2.50913
40	3	1.23561	40	4	2.15279										40	5	1.48883	40	5	2.43993
41	3	1.6236	41	4	2.85643										41	5	1.97002	41	5	2.84103
42	3	1.67684	42	4	2.36989										42	5	1.5787	42	5	2.43993
43	3	2.02782	43	4	2.7604										43	5	1.69554	43	5	2.55164
44	4	2.26089	44	4	1.91249										44	5	1.33391
45	4	1.72228	45	4	2.59695										45	5	1.74841
46	4	1.3753	46	4	2.64407										46	5	1.42533
47	4	1.39504	47	5	2.76739
48	4	1.36434	48	5	2.63992
49	4	0.786495	49	5	2.08217
50	4	1.97096	50	5	2.74963
51	4	1.6757	51	5	2.53758
52	4	1.21379	52	5	2.30094
53	4	0.943696	53	5	2.40112
54	4	0.633691
55	4	0.778828
56	4	0.837094
57	4	0.525482
58	4	0.914338
59	4	1.2226
60	4	1.45309
61	4	1.51249
62	4	1.68258
63	4	1.86911
64	4	1.56537
65	5	0.70669
66	5	1.50332
67	5	0.959262
68	5	2.18017
