# Supplementary material for: Perirhinal cortex learns a predictive map of the task environment
Source: Nat Commun. 2024 Jul 2;15:5544. doi: 10.1038/s41467-024-47365-7 (PMC11219840; doi:10.1038/s41467-024-47365-7)
Supplement: Supplementary file 4 — Source Data [file 41467_2024_47365_MOESM4_ESM.zip › 1E.csv]

Pre	Sample	Test	Report	Stage
7.857891253	9.531974286	8.161201571	7.569191959	1
10.40974865	12.30643837	12.60392165	13.46112073	1
8.268633868	7.864668154	9.472591494	7.020300544	1
7.287174633	8.711459069	8.690639314	8.680746781	1
8.759497953	10.92266316	10.18234043	9.332897847	1
6.576483498	9.401072839	8.734919798	8.487677253	1
8.138992045	10.22955015	7.963452984	7.231696162	1
12.05118493	10.98728435	10.7454432	10.4496299	1
13.42023895	14.51052258	13.09182663	11.93889424	1
12.10402821	12.7306445	11.18885726	11.42607223	1
14.55549141	10.79668449	10.68107416	13.17049382	1
19.60989279	26.99731316	24.12962287	19.5157869	1
21.2290301	33.89159978	46.38432461	38.33829641	1
18.09363415	18.34925339	13.07961178	14.29614305	1
8.278399713	12.80080085	12.4925553	12.40694533	1
13.55640726	24.54968419	33.05981541	28.70068631	1
12.1876279	17.00414584	17.85072964	14.41349751	1
8.682046181	8.963992444	9.670855019	6.617421554	2
7.085428345	9.789092758	7.422772186	6.440598511	2
8.593402427	9.963865939	9.005361847	7.99099167	2
7.154303205	7.943570625	7.496256328	7.699976511	2
6.814100796	8.854167175	9.619195822	9.182857727	2
6.198966411	7.986894584	8.133126458	8.189555016	2
15.64866298	15.87092954	16.5115474	15.54408949	2
15.54330137	16.07357993	17.69072414	16.08569529	2
12.52041316	12.87210854	12.39137628	11.69420367	2
19.5331903	32.33563368	25.56843136	22.23535188	2
14.18135094	15.89369507	14.18012785	11.60686125	2
12.42151888	13.60388122	13.17233039	11.53484335	2
13.71899075	20.36176077	21.37730646	21.56092469	2
10.97931049	12.24693975	12.4839758	13.18425635	2
13.10062335	16.76075139	17.18422491	18.16444597	2
7.776418577	11.23754639	15.0080904	14.6320141	2
8.823182233	14.14813127	14.74087613	14.31782654	2
8.743010477	14.19792141	15.65049433	15.12706261	2
6.675439345	8.027247408	7.664320726	7.529686802	3
5.103174042	7.136632083	7.212304834	7.104730407	3
5.646053635	7.838006159	7.837598368	7.286903062	3
7.416372354	10.13974112	10.17309344	9.171568483	3
8.309545675	9.754289354	9.406787498	8.661402529	3
16.41658141	16.10537185	16.86354875	16.38049666	3
21.51200804	26.12787507	25.84963749	24.11475661	3
9.776715613	8.207295697	9.982682461	8.844998209	3
9.533302785	9.632645836	10.40313188	11.22932994	3
25.46367648	23.87854265	23.95983498	21.44236945	3
20.97174093	19.76961926	19.24661743	18.48591221	3
17.79418818	31.22531308	26.60666257	25.25537967	3
13.0619438	18.64123369	18.78216316	18.34469641	3
10.54918023	13.44665315	14.36450467	14.33253916	3
8.818791287	13.04146905	12.91958877	12.15446444	3
7.800787421	11.56487179	10.77991046	10.61261531	3
8.138308572	9.421443128	7.988368304	8.229841754	4
6.046922093	9.730983104	9.643532247	9.432023941	4
5.536053335	6.926340589	7.232181833	6.854776996	4
5.002752224	6.372631352	6.545054092	6.763577197	4
19.68412585	20.63633038	20.65346619	19.67975486	4
20.27801959	22.5363669	21.8100286	20.4822285	4
10.18435485	14.21209548	14.47543281	12.32167662	4
14.73136294	14.76298082	14.68065587	13.76199539	4
16.77758885	17.25048434	16.05054444	14.60161671	4
13.72669309	14.80604761	15.82000032	15.02294084	4
7.775086804	8.79047626	8.302752932	8.77692065	4
10.80607392	13.91655125	17.26947624	16.00769376	4
11.40414405	16.15150373	17.83099711	17.16041012	4
8.757796708	8.455308862	8.342289572	7.68477966	4
8.721948886	8.700099304	9.773100853	8.232322003	4
9.831202852	13.6832311	14.85335488	13.42811353	4
7.32382887	7.976059036	9.550137454	9.705294802	5
7.844794947	9.116434601	11.31368854	11.12282699	5
5.855604162	7.193780519	7.055994502	6.865881062	5
5.995134385	6.683975631	7.788114452	8.088114429	5
7.228430063	7.313341746	8.265900244	7.812297957	5
6.947690178	7.450643421	8.032789868	8.27439306	5
9.430268301	11.43800237	13.38934768	13.49284378	5
17.81991468	20.75822404	21.03839671	19.03608124	5
18.94132334	24.33401173	24.4566254	22.526433	5
14.00094893	12.2057194	13.19999931	13.96122401	5
18.03185819	18.8647632	18.87277233	16.7445132	5
17.93876188	19.09750477	18.34361767	18.73083766	5
11.00077874	11.57176954	13.13629165	13.21353007	5
9.497358559	9.996383363	10.79521107	10.8569223	5
10.22621278	12.69043564	14.09993238	13.26478012	5
8.625913683	9.729540251	10.08181435	9.031548727	5
7.781803984	6.060763197	8.240127291	8.308554039	5
