# Supplementary material for: Perirhinal cortex learns a predictive map of the task environment
Source: Nat Commun. 2024 Jul 2;15:5544. doi: 10.1038/s41467-024-47365-7 (PMC11219840; doi:10.1038/s41467-024-47365-7)
Supplement: Supplementary file 4 — Source Data [file 41467_2024_47365_MOESM4_ESM.zip › 1F-G.csv]

Sample Angle	Choice	Stage	Test Angle	Choice	Stage	Sample Curve	Choice	Stage	Test Curve	Choice	Stage
-13.20730585	1	1	NaN	1	1	0.000409837	1	1	NaN	1	1
-10.40665242	1	1	NaN	1	1	0.000413814	1	1	NaN	1	1
-11.41838276	1	1	NaN	1	1	8.72E-05	1	1	NaN	1	1
-14.39572693	1	1	NaN	1	1	-0.001054406	1	1	NaN	1	1
0.598238574	1	1	NaN	1	1	-0.001119074	1	1	NaN	1	1
-6.614437163	1	1	NaN	1	1	-0.000849713	1	1	NaN	1	1
-1.835847846	1	1	NaN	1	1	-0.001369525	1	1	NaN	1	1
-13.17113243	1	1	NaN	1	1	-0.000232371	1	1	NaN	1	1
-13.404397	1	1	NaN	1	1	-0.004402303	1	1	NaN	1	1
-2.703556934	1	1	NaN	1	1	-0.003178396	1	1	NaN	1	1
-6.460065816	1	1	NaN	1	1	-0.00108214	1	1	NaN	1	1
-10.52236353	1	1	NaN	1	1	-0.002509657	1	1	NaN	1	1
-1.817818221	1	1	NaN	1	1	-0.000399473	1	1	NaN	1	1
-4.207032347	1	1	NaN	1	1	-0.0039761	1	1	NaN	1	1
1.086472145	1	1	NaN	1	1	-0.00276031	1	1	NaN	1	1
-4.924379775	1	1	NaN	1	1	-0.000693565	1	1	NaN	1	1
13.6510265	1	1	NaN	1	1	-0.004437099	1	1	NaN	1	1
-0.847196746	1	1	NaN	1	1	-0.001342834	1	1	NaN	1	1
-10.58269198	1	1	-9.955903222	1	1	0.000345398	1	1	0.000188497	1	1
-10.95339651	1	1	-8.427828505	1	1	0.000601065	1	1	0.000436037	1	1
-12.27994837	1	1	-11.1442571	1	1	6.74E-05	1	1	4.72E-05	1	1
-14.71620113	1	1	-24.06793875	1	1	-0.00121367	1	1	-0.000597093	1	1
1.553583626	1	1	7.957088069	1	1	-0.001042807	1	1	-0.000585937	1	1
-6.372647352	1	1	-10.85313695	1	1	-0.000978774	1	1	0.000763668	1	1
-6.716336766	1	1	-1.44388963	1	1	-0.002281133	1	1	-0.001230355	1	1
-14.22402794	1	1	-11.16028831	1	1	-0.000435314	1	1	0.000448812	1	1
-17.33567668	1	1	-4.385470413	1	1	-0.005276258	1	1	-0.009005249	1	1
-2.525619226	1	1	-0.234778155	1	1	-0.003249035	1	1	-0.002835831	1	1
-4.839795327	1	1	-8.07939001	1	1	-0.001458053	1	1	-0.000783672	1	1
-9.658204993	1	1	-7.309592004	1	1	-0.002429805	1	1	-0.002474497	1	1
-3.089553162	1	1	-2.223169491	1	1	-0.000335024	1	1	-0.00020491	1	1
-5.924340484	1	1	-3.10760027	1	1	-0.004334941	1	1	-0.002789755	1	1
0.29090984	1	1	-0.302299699	1	1	-0.002212733	1	1	-0.001938016	1	1
-3.297216286	1	1	-0.765340604	1	1	-2.14E-05	1	1	0.001060012	1	1
6.700324028	1	1	-9.203942978	1	1	-0.003372758	1	1	0.000604519	1	1
-1.035719566	1	1	-1.503722477	1	1	-0.001174509	1	1	-0.000448519	1	1
-14.76485529	2	1	-13.82177248	2	1	0.001646598	2	1	0.001635565	2	1
-14.80340579	2	1	-19.42656878	2	1	0.000545173	2	1	0.000272654	2	1
-17.37444004	2	1	-14.04358879	2	1	0.000847744	2	1	0.000315364	2	1
-16.78732671	2	1	-15.00127027	2	1	-0.00116344	2	1	8.49E-05	2	1
-16.88204603	2	1	-0.91329415	2	1	0.000666487	2	1	-0.000660745	2	1
-8.48229195	2	1	-3.225011337	2	1	0.000497597	2	1	-0.000820634	2	1
-1.431524636	2	1	NaN	2	1	0.000379374	2	1	NaN	2	1
-11.58002149	2	1	-14.86636492	2	1	0.000683012	2	1	0.000205174	2	1
-10.84216995	2	1	4.185510035	2	1	0.000422343	2	1	-0.015329197	2	1
0.128902757	2	1	-3.330065636	2	1	-0.000942163	2	1	-0.003401087	2	1
-7.557703411	2	1	-4.821905888	2	1	-0.000825447	2	1	-0.000877174	2	1
-10.07197105	2	1	-10.43770071	2	1	-0.000190047	2	1	-0.001451751	2	1
-4.188951159	2	1	-3.784032514	2	1	-0.000296593	2	1	-0.000651774	2	1
-6.54485934	2	1	-7.013348381	2	1	-0.003718913	2	1	-0.002523714	2	1
-1.839062632	2	1	0.387433377	2	1	-0.001910889	2	1	-0.001751375	2	1
NaN	2	1	NaN	2	1	NaN	2	1	NaN	2	1
21.008281	2	1	NaN	2	1	-0.004467932	2	1	NaN	2	1
-0.197691139	2	1	-0.820398543	2	1	-0.000851278	2	1	0.000245053	2	1
-9.662452928	2	1	NaN	2	1	0.001114082	2	1	NaN	2	1
-20.60743411	2	1	NaN	2	1	0.000641054	2	1	NaN	2	1
-21.36269271	2	1	NaN	2	1	0.001014277	2	1	NaN	2	1
-17.96721451	2	1	NaN	2	1	0.000213822	2	1	NaN	2	1
-12.29105059	2	1	NaN	2	1	-0.000129005	2	1	NaN	2	1
-8.001097098	2	1	NaN	2	1	-0.000691935	2	1	NaN	2	1
NaN	2	1	NaN	2	1	NaN	2	1	NaN	2	1
-14.45858421	2	1	NaN	2	1	0.000564213	2	1	NaN	2	1
-12.9778729	2	1	NaN	2	1	0.000907409	2	1	NaN	2	1
-1.414325647	2	1	NaN	2	1	0.000744824	2	1	NaN	2	1
-3.185133215	2	1	NaN	2	1	-0.001159146	2	1	NaN	2	1
-10.46117888	2	1	NaN	2	1	-0.000425533	2	1	NaN	2	1
-2.471020676	2	1	NaN	2	1	-0.000955582	2	1	NaN	2	1
-11.77132772	2	1	NaN	2	1	-0.002753982	2	1	NaN	2	1
0.552114232	2	1	NaN	2	1	-0.002530011	2	1	NaN	2	1
NaN	2	1	NaN	2	1	NaN	2	1	NaN	2	1
NaN	2	1	NaN	2	1	NaN	2	1	NaN	2	1
-0.822190803	2	1	NaN	2	1	-0.000443663	2	1	NaN	2	1
-16.51002038	3	1	-14.86299623	3	1	0.001473235	3	1	0.001545287	3	1
-20.93906743	3	1	-18.09642157	3	1	0.002043166	3	1	0.001807596	3	1
-21.84943426	3	1	-22.31231124	3	1	0.001172662	3	1	0.001059288	3	1
-22.67562409	3	1	-22.67070864	3	1	0.001668696	3	1	0.001624242	3	1
-32.47631758	3	1	-30.69534638	3	1	0.003245186	3	1	0.003158753	3	1
-22.96919352	3	1	-20.01000918	3	1	0.002276617	3	1	0.002277222	3	1
-1.510394116	3	1	0.463057448	3	1	0.00183741	3	1	0.000969545	3	1
-11.80513273	3	1	-11.41909428	3	1	0.000845946	3	1	0.000936296	3	1
-13.04855777	3	1	-11.5409192	3	1	0.001519147	3	1	0.000436979	3	1
-1.835179411	3	1	-1.820520012	3	1	0.000459399	3	1	-0.000163179	3	1
-11.11788611	3	1	-10.08617944	3	1	0.000370629	3	1	0.000178849	3	1
-9.943273086	3	1	-10.64890234	3	1	0.001621063	3	1	0.001626139	3	1
-3.325187204	3	1	-2.575275735	3	1	0.001228376	3	1	0.001257103	3	1
-10.51412047	3	1	-10.45710335	3	1	0.001118543	3	1	0.001193036	3	1
-5.242970441	3	1	-5.080328314	3	1	0.002168946	3	1	0.002282888	3	1
-4.269269098	3	1	-4.379474328	3	1	0.001316879	3	1	0.001899326	3	1
7.224492079	3	1	-1.973153178	3	1	-0.003265136	3	1	6.43E-05	3	1
-4.418811518	3	1	-4.408206897	3	1	0.001719268	3	1	0.001921347	3	1
NaN	3	1	-16.7537035	3	1	NaN	3	1	0.001020085	3	1
NaN	3	1	-14.54372694	3	1	NaN	3	1	0.001411888	3	1
NaN	3	1	-20.19040517	3	1	NaN	3	1	0.000807025	3	1
NaN	3	1	-15.55521827	3	1	NaN	3	1	0.001233943	3	1
NaN	3	1	-31.14951332	3	1	NaN	3	1	0.003017899	3	1
NaN	3	1	-9.521680854	3	1	NaN	3	1	0.001725754	3	1
NaN	3	1	-1.803880664	3	1	NaN	3	1	0.001142408	3	1
NaN	3	1	-12.92150267	3	1	NaN	3	1	0.0006136	3	1
NaN	3	1	-10.2283741	3	1	NaN	3	1	0.001091054	3	1
NaN	3	1	-1.010096791	3	1	NaN	3	1	0.000169931	3	1
NaN	3	1	-8.527793833	3	1	NaN	3	1	0.000283084	3	1
NaN	3	1	-11.0773467	3	1	NaN	3	1	0.001303262	3	1
NaN	3	1	-2.763475948	3	1	NaN	3	1	0.001082579	3	1
NaN	3	1	-9.466060453	3	1	NaN	3	1	0.000932439	3	1
NaN	3	1	-3.955772738	3	1	NaN	3	1	0.002006929	3	1
NaN	3	1	-3.049450395	3	1	NaN	3	1	0.00128404	3	1
NaN	3	1	22.57600745	3	1	NaN	3	1	-0.004847919	3	1
NaN	3	1	-3.756595717	3	1	NaN	3	1	0.001808439	3	1
-16.74015805	4	1	-16.66855421	4	1	0.000292871	4	1	0.001065447	4	1
-22.16007274	4	1	-21.03085415	4	1	0.002156447	4	1	0.001248767	4	1
-23.32521727	4	1	-16.82212032	4	1	0.001063265	4	1	0.001112525	4	1
-18.79470213	4	1	-19.45694876	4	1	0.001644016	4	1	0.001017472	4	1
-23.95689003	4	1	-26.83423056	4	1	0.003614922	4	1	0.003242962	4	1
-23.79721657	4	1	-15.51595802	4	1	0.002163124	4	1	0.001761333	4	1
NaN	4	1	-2.2592058	4	1	NaN	4	1	0.001248986	4	1
-13.7558144	4	1	-12.30106814	4	1	0.000861002	4	1	0.000839945	4	1
-10.01633602	4	1	-8.460283503	4	1	0.001480854	4	1	0.000868114	4	1
0.922168536	4	1	0.330674355	4	1	0.000958093	4	1	-0.000128199	4	1
-7.857236313	4	1	-9.250280391	4	1	0.000573586	4	1	0.00032964	4	1
-7.775903319	4	1	-8.216408448	4	1	0.00181715	4	1	0.001249652	4	1
-4.11881291	4	1	-3.058721687	4	1	0.001184659	4	1	0.000724096	4	1
-9.195702427	4	1	-8.128509816	4	1	0.001361653	4	1	0.000662255	4	1
-5.140689862	4	1	-3.856144555	4	1	0.001787472	4	1	0.001171768	4	1
NaN	4	1	NaN	4	1	NaN	4	1	NaN	4	1
-6.715859242	4	1	-10.04860415	4	1	-0.004589984	4	1	0.001183891	4	1
-3.21228253	4	1	-4.386874871	4	1	0.002080523	4	1	0.001427562	4	1
NaN	4	1	-15.34890832	4	1	NaN	4	1	0.001204547	4	1
NaN	4	1	-20.11810796	4	1	NaN	4	1	0.001886144	4	1
NaN	4	1	-20.95956464	4	1	NaN	4	1	0.001062832	4	1
NaN	4	1	-19.5054384	4	1	NaN	4	1	0.001593602	4	1
NaN	4	1	-34.39481721	4	1	NaN	4	1	0.003378399	4	1
NaN	4	1	-19.76054161	4	1	NaN	4	1	0.00207573	4	1
NaN	4	1	NaN	4	1	NaN	4	1	NaN	4	1
NaN	4	1	-11.2513488	4	1	NaN	4	1	0.000925892	4	1
NaN	4	1	-13.71857665	4	1	NaN	4	1	0.000219416	4	1
NaN	4	1	-1.913987756	4	1	NaN	4	1	0.000468885	4	1
NaN	4	1	-8.557420403	4	1	NaN	4	1	0.00012543	4	1
NaN	4	1	-8.20469802	4	1	NaN	4	1	0.001589811	4	1
NaN	4	1	-4.207850361	4	1	NaN	4	1	0.001129986	4	1
NaN	4	1	-10.98888893	4	1	NaN	4	1	0.00118623	4	1
NaN	4	1	-4.669912215	4	1	NaN	4	1	0.002324283	4	1
NaN	4	1	NaN	4	1	NaN	4	1	NaN	4	1
NaN	4	1	-18.26080775	4	1	NaN	4	1	0.001605572	4	1
NaN	4	1	-4.167696879	4	1	NaN	4	1	0.00202789	4	1
-4.073058595	1	2	NaN	1	2	0.000944439	1	2	NaN	1	2
-8.252748976	1	2	NaN	1	2	0.001062274	1	2	NaN	1	2
-11.48766342	1	2	-15.20635542	1	2	0.001350987	1	2	0.001052837	1	2
-15.37315973	1	2	NaN	1	2	0.000666919	1	2	NaN	1	2
-14.34827882	1	2	NaN	1	2	-0.000666771	1	2	NaN	1	2
-7.660848946	1	2	NaN	1	2	0.000742676	1	2	NaN	1	2
-10.77338477	1	2	NaN	1	2	-0.001314275	1	2	NaN	1	2
-4.422976259	1	2	NaN	1	2	-0.000774469	1	2	NaN	1	2
-3.382550906	1	2	NaN	1	2	-0.002947454	1	2	NaN	1	2
-0.494450487	1	2	NaN	1	2	-0.004310742	1	2	NaN	1	2
3.922050732	1	2	NaN	1	2	-0.003873548	1	2	NaN	1	2
1.02757089	1	2	NaN	1	2	-0.001991576	1	2	NaN	1	2
-1.04139586	1	2	NaN	1	2	-0.001496301	1	2	NaN	1	2
-5.720541494	1	2	NaN	1	2	-0.00543726	1	2	NaN	1	2
0.555391778	1	2	NaN	1	2	-0.001543357	1	2	NaN	1	2
5.277751885	1	2	NaN	1	2	-0.002933601	1	2	NaN	1	2
0.688902841	1	2	NaN	1	2	-0.000305525	1	2	NaN	1	2
-4.525718646	1	2	-1.655838095	1	2	0.001295418	1	2	0.001085382	1	2
-8.914437086	1	2	-8.258708164	1	2	0.000797164	1	2	0.000908177	1	2
-11.51305943	1	2	-11.59877138	1	2	0.001073824	1	2	0.000801471	1	2
-16.38660339	1	2	-14.97155664	1	2	4.46E-05	1	2	0.001339115	1	2
-12.70826472	1	2	-14.20096079	1	2	-0.000509376	1	2	0.000612448	1	2
-9.84839919	1	2	-8.383059628	1	2	0.000286389	1	2	0.000881954	1	2
-10.8205276	1	2	-6.017866164	1	2	-0.001342466	1	2	-0.000148762	1	2
-6.068128315	1	2	-3.919661426	1	2	-0.000249521	1	2	-0.000134687	1	2
-3.388830553	1	2	5.366857881	1	2	-0.003142636	1	2	-0.003377268	1	2
-1.131729877	1	2	-2.931179479	1	2	-0.004134562	1	2	-0.003959768	1	2
1.454071793	1	2	3.145755147	1	2	-0.003643926	1	2	-0.004003805	1	2
1.263213594	1	2	1.326073472	1	2	-0.002196041	1	2	-0.001821785	1	2
-0.513561949	1	2	0.296143995	1	2	-0.001695927	1	2	-0.001305654	1	2
-5.801036603	1	2	-4.224632045	1	2	-0.005932068	1	2	-0.005372896	1	2
1.200459387	1	2	2.440376166	1	2	-0.001912573	1	2	-0.001148272	1	2
6.221426617	1	2	6.937916648	1	2	-0.003208682	1	2	-0.00292712	1	2
0.245548802	1	2	-3.581865411	1	2	-0.000774779	1	2	0.000607805	1	2
-3.103058642	2	2	-1.270714942	2	2	0.001752857	2	2	0.00166372	2	2
-11.37524872	2	2	-5.233532274	2	2	0.001025913	2	2	0.000999587	2	2
-15.2919959	2	2	-9.656791903	2	2	0.001494589	2	2	0.002141808	2	2
-15.71372436	2	2	-14.86707773	2	2	0.001572218	2	2	0.001075334	2	2
-11.11017091	2	2	-14.1376183	2	2	0.000984786	2	2	0.001552774	2	2
-13.26709124	2	2	-6.127634881	2	2	0.00079147	2	2	0.001101008	2	2
-6.303249461	2	2	-8.82856784	2	2	0.000305756	2	2	-0.001587896	2	2
-7.450832784	2	2	-4.086668127	2	2	-0.000381481	2	2	-0.00101095	2	2
-10.41236957	2	2	1.220576393	2	2	-0.002821111	2	2	-0.003174983	2	2
-1.574203957	2	2	-4.610577846	2	2	-0.00386232	2	2	-0.003402908	2	2
1.905413557	2	2	-4.124700278	2	2	-0.003791724	2	2	-0.002192414	2	2
-0.002564084	2	2	2.683047054	2	2	-0.002286164	2	2	-0.001805561	2	2
-1.597627963	2	2	2.031457688	2	2	-0.001000446	2	2	0.00015737	2	2
-12.2740305	2	2	-4.607672083	2	2	-0.005536417	2	2	-0.003230156	2	2
-0.110503223	2	2	1.734843296	2	2	-0.000739663	2	2	-0.002705236	2	2
-1.964763911	2	2	0.404809748	2	2	-0.001770054	2	2	-0.003934424	2	2
0.918558261	2	2	0.38135388	2	2	-0.000510462	2	2	-0.00046523	2	2
-5.033552135	2	2	NaN	2	2	0.001841753	2	2	NaN	2	2
-7.596404456	2	2	NaN	2	2	0.001450078	2	2	NaN	2	2
-16.17047195	2	2	-18.52659112	2	2	0.001462075	2	2	0.001216316	2	2
-19.17855553	2	2	NaN	2	2	0.001253261	2	2	NaN	2	2
-11.67413555	2	2	NaN	2	2	0.000652751	2	2	NaN	2	2
-5.838686262	2	2	NaN	2	2	0.001023103	2	2	NaN	2	2
-6.087940868	2	2	NaN	2	2	1.32E-05	2	2	NaN	2	2
-7.834237985	2	2	NaN	2	2	-0.001538946	2	2	NaN	2	2
-4.074979355	2	2	NaN	2	2	-0.002144559	2	2	NaN	2	2
-0.82077348	2	2	NaN	2	2	-0.002157095	2	2	NaN	2	2
-3.063693115	2	2	NaN	2	2	-0.003681748	2	2	NaN	2	2
0.192866718	2	2	NaN	2	2	-0.001513065	2	2	NaN	2	2
6.809397094	2	2	NaN	2	2	-0.000791306	2	2	NaN	2	2
-11.60329732	2	2	NaN	2	2	-0.005345839	2	2	NaN	2	2
0.128807232	2	2	NaN	2	2	-0.001089643	2	2	NaN	2	2
-3.964349358	2	2	NaN	2	2	-0.002353917	2	2	NaN	2	2
-0.669719067	2	2	NaN	2	2	-0.002181291	2	2	NaN	2	2
-7.706595483	3	2	-7.865684461	3	2	0.001942653	3	2	0.002034875	3	2
-17.38461093	3	2	-15.97775315	3	2	0.002132794	3	2	0.001951801	3	2
-20.87248304	3	2	-20.58108562	3	2	0.001456006	3	2	0.001315615	3	2
-19.14577596	3	2	-19.75451578	3	2	0.002322123	3	2	0.002243327	3	2
-16.66400713	3	2	-15.93553009	3	2	0.002034843	3	2	0.002015761	3	2
-13.96953801	3	2	-15.02469049	3	2	0.001504902	3	2	0.001760859	3	2
-6.585969609	3	2	-5.944920553	3	2	0.000479459	3	2	0.000565226	3	2
-3.255303126	3	2	-3.538333748	3	2	0.000353597	3	2	0.000458334	3	2
-11.39148284	3	2	-12.1329571	3	2	0.001112066	3	2	0.001113263	3	2
-6.696120603	3	2	-8.754618052	3	2	0.000952091	3	2	0.001305382	3	2
-3.869393803	3	2	-1.973738135	3	2	0.001187934	3	2	0.000574232	3	2
-3.597945018	3	2	-3.390914137	3	2	0.002630205	3	2	0.002881978	3	2
-3.040745746	3	2	-2.494824883	3	2	0.000998272	3	2	0.001103195	3	2
-9.096842254	3	2	-9.579300973	3	2	0.001155674	3	2	0.001375427	3	2
-4.103474822	3	2	-4.650637484	3	2	0.001434594	3	2	0.001600398	3	2
-6.362763778	3	2	-4.866108974	3	2	0.000890359	3	2	0.001025922	3	2
2.23279453	3	2	-6.912976816	3	2	-0.001038969	3	2	0.000501383	3	2
NaN	3	2	-6.684066796	3	2	NaN	3	2	0.001692518	3	2
NaN	3	2	-12.22782343	3	2	NaN	3	2	0.001643242	3	2
-18.88758292	3	2	-17.56094227	3	2	0.00120909	3	2	0.001431783	3	2
NaN	3	2	-19.26759761	3	2	NaN	3	2	0.002244285	3	2
NaN	3	2	-13.2566266	3	2	NaN	3	2	0.001915453	3	2
NaN	3	2	-10.88704517	3	2	NaN	3	2	0.00144583	3	2
NaN	3	2	-5.098252476	3	2	NaN	3	2	0.00042764	3	2
NaN	3	2	-4.20107612	3	2	NaN	3	2	0.000223906	3	2
NaN	3	2	-12.31535935	3	2	NaN	3	2	0.000899701	3	2
NaN	3	2	-8.094767005	3	2	NaN	3	2	5.85E-05	3	2
NaN	3	2	-1.727636622	3	2	NaN	3	2	-0.000501292	3	2
NaN	3	2	-3.241518052	3	2	NaN	3	2	0.002475794	3	2
NaN	3	2	-2.894338956	3	2	NaN	3	2	0.000898937	3	2
NaN	3	2	-10.18155499	3	2	NaN	3	2	0.001040509	3	2
NaN	3	2	-4.129778798	3	2	NaN	3	2	0.001573433	3	2
NaN	3	2	-7.113576514	3	2	NaN	3	2	0.000925758	3	2
NaN	3	2	-6.073749979	3	2	NaN	3	2	0.000861015	3	2
-12.0425927	4	2	-4.112608188	4	2	0.002313147	4	2	0.001772393	4	2
-18.07132515	4	2	-11.22422704	4	2	0.002082309	4	2	0.001316902	4	2
-22.24514722	4	2	-16.7513051	4	2	0.001386982	4	2	0.001501126	4	2
-26.06188392	4	2	-19.49886328	4	2	0.001956318	4	2	0.002680531	4	2
-15.33252994	4	2	-11.84370333	4	2	0.002484291	4	2	0.002418773	4	2
-14.06572364	4	2	-11.83203228	4	2	0.001553851	4	2	0.001483306	4	2
-8.747504347	4	2	-4.381826729	4	2	0.000592622	4	2	0.000658426	4	2
0.154616048	4	2	-7.347751383	4	2	0.000559249	4	2	6.01E-05	4	2
-11.17158187	4	2	-15.25066813	4	2	0.001379828	4	2	0.000608692	4	2
-8.550897903	4	2	-6.237282314	4	2	0.002187366	4	2	-0.000175526	4	2
-4.555894741	4	2	-2.701204587	4	2	0.001157662	4	2	-0.000275415	4	2
-2.177883282	4	2	-3.980302734	4	2	0.002626445	4	2	0.001515774	4	2
-3.290638767	4	2	-4.203236812	4	2	0.001025073	4	2	0.00104066	4	2
-8.570784812	4	2	-10.37900659	4	2	0.001193315	4	2	0.000849599	4	2
-4.772755057	4	2	-2.933209709	4	2	0.001588394	4	2	0.001319208	4	2
-5.368767856	4	2	-5.928086861	4	2	0.000915518	4	2	0.00088361	4	2
2.806630136	4	2	-7.289943614	4	2	-0.000681619	4	2	0.000720568	4	2
NaN	4	2	-12.52547957	4	2	NaN	4	2	0.002703284	4	2
NaN	4	2	-16.28046801	4	2	NaN	4	2	0.00151001	4	2
-19.47429035	4	2	-23.55372771	4	2	0.001499098	4	2	0.001382844	4	2
NaN	4	2	-26.20505695	4	2	NaN	4	2	0.002290115	4	2
NaN	4	2	-14.56709336	4	2	NaN	4	2	0.001918323	4	2
NaN	4	2	-14.88811341	4	2	NaN	4	2	0.001332913	4	2
NaN	4	2	-3.705869178	4	2	NaN	4	2	0.00023357	4	2
NaN	4	2	4.554759238	4	2	NaN	4	2	0.000369429	4	2
NaN	4	2	-11.58642199	4	2	NaN	4	2	0.001285487	4	2
NaN	4	2	-13.08861759	4	2	NaN	4	2	0.001489033	4	2
NaN	4	2	-7.205386911	4	2	NaN	4	2	0.000833887	4	2
NaN	4	2	-3.82516771	4	2	NaN	4	2	0.002969578	4	2
NaN	4	2	-1.447899547	4	2	NaN	4	2	0.001131978	4	2
NaN	4	2	-6.556879651	4	2	NaN	4	2	0.001505653	4	2
NaN	4	2	-5.618702275	4	2	NaN	4	2	0.001512123	4	2
NaN	4	2	-5.316996995	4	2	NaN	4	2	0.001003149	4	2
NaN	4	2	-5.721892804	4	2	NaN	4	2	0.000996388	4	2
11.09760514	1	3	-6.432721854	1	3	-0.001051518	1	3	-2.57E-05	1	3
5.428347861	1	3	-8.595305428	1	3	-6.79E-05	1	3	0.000996633	1	3
4.974113581	1	3	-7.785223146	1	3	-0.000302961	1	3	0.00049274	1	3
-1.156795871	1	3	-4.579743089	1	3	0.000303021	1	3	0.000281253	1	3
-10.35229028	1	3	-15.52263381	1	3	0.001008189	1	3	0.001294035	1	3
-0.598847888	1	3	-4.950754966	1	3	-0.001690278	1	3	-0.001007764	1	3
-14.22327203	1	3	-2.007212368	1	3	-0.002053267	1	3	-0.003384334	1	3
-5.93835497	1	3	-7.296414564	1	3	-0.001125967	1	3	-0.001620894	1	3
-4.693843869	1	3	-6.215111941	1	3	-0.000447706	1	3	-0.00080832	1	3
-6.68745256	1	3	-9.85580014	1	3	-0.002297054	1	3	-0.001537988	1	3
-2.691744667	1	3	-2.645476209	1	3	-0.003528295	1	3	-0.00322159	1	3
-2.163575108	1	3	-2.859540368	1	3	-0.00071248	1	3	-0.000567161	1	3
-0.187183483	1	3	-6.393670102	1	3	-0.005613443	1	3	-0.004644076	1	3
-2.976424822	1	3	-5.420868516	1	3	-0.00093967	1	3	-0.000822278	1	3
0.707346269	1	3	0.226781562	1	3	2.47E-05	1	3	0.000266035	1	3
0.126069727	1	3	-1.308874451	1	3	-0.000210582	1	3	-0.000140633	1	3
8.738841359	1	3	13.68433572	1	3	-0.001150003	1	3	-0.001397916	1	3
5.04041144	1	3	2.585965213	1	3	8.14E-05	1	3	0.00011246	1	3
4.693581992	1	3	5.889973289	1	3	-0.000286189	1	3	3.01E-05	1	3
-2.456025929	1	3	-3.792168068	1	3	0.000292255	1	3	0.000424682	1	3
-9.386409709	1	3	-15.04517586	1	3	0.00103861	1	3	0.001631449	1	3
-0.32081888	1	3	-0.938920714	1	3	-0.001421072	1	3	-0.001651597	1	3
-11.48518103	1	3	-3.175133359	1	3	-0.002914868	1	3	-0.003178986	1	3
-6.866998651	1	3	-4.737580408	1	3	-0.001312279	1	3	-0.000499164	1	3
-5.043119467	1	3	-5.811832457	1	3	-0.000408061	1	3	-0.000419866	1	3
-5.374127861	1	3	-8.298036717	1	3	-0.00241986	1	3	-0.002114381	1	3
-0.099383635	1	3	-2.054071127	1	3	-0.003842619	1	3	-0.004086185	1	3
-1.254217898	1	3	-2.47335881	1	3	-0.000689852	1	3	-0.000556402	1	3
-2.281057996	1	3	5.366543238	1	3	-0.005982452	1	3	-0.00631233	1	3
-3.015597819	1	3	-3.10011069	1	3	-0.000567239	1	3	-0.00101268	1	3
1.286494365	1	3	0.354356937	1	3	-2.56E-05	1	3	8.82E-05	1	3
-0.338632972	1	3	-1.74693247	1	3	-0.000349775	1	3	0.000562301	1	3
-7.011738656	2	3	10.99244371	2	3	0.00075055	2	3	-0.00155284	2	3
-10.82434166	2	3	-3.750445743	2	3	0.001133979	2	3	0.000508979	2	3
-7.485274906	2	3	-8.085433994	2	3	0.000895207	2	3	-0.001024682	2	3
-9.651293239	2	3	-0.181687271	2	3	0.00015617	2	3	0.00016139	2	3
-14.78744999	2	3	-7.862325659	2	3	0.00174648	2	3	0.00170977	2	3
-6.432121016	2	3	0.356772023	2	3	-0.001136565	2	3	-0.001287567	2	3
8.053492801	2	3	-2.460092831	2	3	-0.003797869	2	3	-0.002612889	2	3
-4.366517705	2	3	-10.90587853	2	3	-0.001954236	2	3	-0.001070438	2	3
-8.601125885	2	3	-9.362848792	2	3	-0.000144054	2	3	-0.000510896	2	3
-8.678019661	2	3	-19.35749275	2	3	-0.002864188	2	3	-0.000732209	2	3
-7.166187215	2	3	-0.910422653	2	3	-0.002547111	2	3	-0.003052861	2	3
-6.78528862	2	3	-3.147420386	2	3	7.53E-05	2	3	-0.000309895	2	3
-10.095828	2	3	-0.64557478	2	3	-0.00431252	2	3	-0.004845426	2	3
-4.701708455	2	3	-2.317932175	2	3	0.000385357	2	3	-0.000213021	2	3
0.568252457	2	3	-0.91079141	2	3	-9.23E-06	2	3	0.001120639	2	3
-2.080275772	2	3	-3.524855334	2	3	-0.001065866	2	3	0.000125899	2	3
-5.172850835	2	3	-7.091734099	2	3	9.44E-05	2	3	-0.000992391	2	3
-10.53795279	2	3	-11.16735483	2	3	0.001050404	2	3	0.003176403	2	3
-3.745364512	2	3	-11.4927383	2	3	-0.001841685	2	3	0.002398816	2	3
0.185609033	2	3	-11.87701896	2	3	0.000737873	2	3	0.000631183	2	3
-17.86821826	2	3	-14.94050569	2	3	0.001676768	2	3	0.002086203	2	3
-4.243926075	2	3	-4.35418859	2	3	-0.001296843	2	3	-0.000907556	2	3
0.07245986	2	3	-5.638376249	2	3	-0.002533408	2	3	-0.001542511	2	3
-8.887691586	2	3	-9.86544854	2	3	-0.000156497	2	3	-0.000558398	2	3
-7.190179671	2	3	-4.706626835	2	3	-0.0008596	2	3	-0.000312955	2	3
-12.34623034	2	3	-13.56833212	2	3	-0.000601687	2	3	-0.002046613	2	3
9.019895788	2	3	-1.877865874	2	3	-0.001717827	2	3	-0.003276697	2	3
-3.201902848	2	3	-4.482695728	2	3	-0.000326673	2	3	1.96E-05	2	3
-6.657764077	2	3	-11.57056335	2	3	-0.004308429	2	3	-0.000622783	2	3
-3.469785769	2	3	-5.664365099	2	3	-0.000574528	2	3	0.000754693	2	3
0.421112906	2	3	2.625780023	2	3	0.000725435	2	3	-0.000719458	2	3
-0.46123539	2	3	-3.204506235	2	3	-0.000333658	2	3	0.001230268	2	3
-14.14490598	3	3	-16.31957813	3	3	0.001783757	3	3	0.001748255	3	3
-13.99469479	3	3	-13.72399779	3	3	0.00389099	3	3	0.003733859	3	3
-13.23377751	3	3	-17.41533788	3	3	0.003077778	3	3	0.003584327	3	3
-16.24308232	3	3	-18.01746326	3	3	0.001561133	3	3	0.001631998	3	3
-22.37755889	3	3	-20.76044491	3	3	0.00227948	3	3	0.002326981	3	3
-9.867954192	3	3	-9.338009516	3	3	0.000998203	3	3	0.001103452	3	3
-8.169499722	3	3	-6.521556819	3	3	0.001719394	3	3	0.001534926	3	3
-7.540559909	3	3	-7.879585295	3	3	0.000938273	3	3	0.000923583	3	3
-5.383814856	3	3	-7.53993991	3	3	-1.10E-05	3	3	7.63E-05	3	3
-10.06306486	3	3	-9.955762124	3	3	0.001519279	3	3	0.001400091	3	3
-3.827412544	3	3	-4.389539284	3	3	0.001740531	3	3	0.001113148	3	3
-3.151332993	3	3	-4.187300726	3	3	0.000737838	3	3	0.000786915	3	3
-11.80952527	3	3	-11.63439381	3	3	0.001446073	3	3	0.001488751	3	3
-4.901517369	3	3	-5.273224037	3	3	0.001532269	3	3	0.001436755	3	3
2.012859558	3	3	-0.038218557	3	3	-0.000306623	3	3	0.000205904	3	3
-2.589911237	3	3	-3.395873239	3	3	0.001171784	3	3	0.001296685	3	3
-11.18165293	3	3	-10.91752336	3	3	0.001848236	3	3	0.001286641	3	3
-16.09638651	3	3	-10.30383225	3	3	0.003641036	3	3	0.003299852	3	3
-15.69394913	3	3	-12.59688638	3	3	0.003357031	3	3	0.003116646	3	3
-15.63592218	3	3	-10.46088328	3	3	0.001494783	3	3	0.001457636	3	3
-24.22834881	3	3	-26.69247297	3	3	0.002245072	3	3	0.002208825	3	3
-8.161087863	3	3	-9.195938063	3	3	0.001192565	3	3	0.000833222	3	3
-0.229718345	3	3	-5.214893655	3	3	0.001386323	3	3	0.00143218	3	3
-8.122676102	3	3	-7.419799724	3	3	0.000998256	3	3	0.000747482	3	3
-5.441982687	3	3	-5.778918323	3	3	0.000173225	3	3	-0.000170769	3	3
-9.707227087	3	3	-12.85474478	3	3	0.001275527	3	3	0.001543469	3	3
-1.653674517	3	3	-5.139853239	3	3	0.001641426	3	3	0.000234874	3	3
-2.532763026	3	3	-1.659360646	3	3	0.000790896	3	3	0.00066186	3	3
-11.68786423	3	3	-10.22949989	3	3	0.001310898	3	3	0.001241529	3	3
-5.635453541	3	3	-4.178052098	3	3	0.00148839	3	3	0.001320195	3	3
0.366981996	3	3	-0.037739418	3	3	0.000425632	3	3	0.000333565	3	3
-2.452121777	3	3	-3.198579248	3	3	0.00124384	3	3	0.000922167	3	3
-10.90505595	4	3	-13.14447283	4	3	0.001724471	4	3	0.001555496	4	3
-9.865825962	4	3	-15.10338013	4	3	0.004208532	4	3	0.003058829	4	3
-15.85758529	4	3	-12.92304839	4	3	0.003374117	4	3	0.002723961	4	3
-12.94908224	4	3	-9.800796083	4	3	0.001478563	4	3	0.000966583	4	3
-24.02068871	4	3	-21.45439735	4	3	0.0019807	4	3	0.002116283	4	3
-6.611586039	4	3	-11.25116257	4	3	0.001066834	4	3	0.000429988	4	3
-1.953873567	4	3	5.643657125	4	3	0.000895172	4	3	0.000405566	4	3
-5.620199322	4	3	-3.096481813	4	3	0.00068282	4	3	0.000641477	4	3
-2.72970136	4	3	-8.977875019	4	3	0.000255967	4	3	0.000343732	4	3
-6.731115343	4	3	-9.283214796	4	3	0.001514738	4	3	0.001785623	4	3
1.605624783	4	3	-3.853488425	4	3	0.000916898	4	3	-0.000111717	4	3
-1.90210748	4	3	-4.983542735	4	3	0.000456598	4	3	0.000703131	4	3
-14.00060478	4	3	-15.09190124	4	3	0.00133311	4	3	0.000814071	4	3
-5.38780589	4	3	-3.069108949	4	3	0.001445966	4	3	0.001495988	4	3
-0.070806119	4	3	-0.454653049	4	3	-5.89E-05	4	3	0.000144603	4	3
-1.960291476	4	3	-4.278510221	4	3	0.001153664	4	3	0.00133173	4	3
-16.26668854	4	3	-8.040968419	4	3	0.001952144	4	3	0.001218727	4	3
-14.14699334	4	3	-12.35052491	4	3	0.004284492	4	3	0.004725692	4	3
-16.98960369	4	3	-15.59609344	4	3	0.003797983	4	3	0.002983036	4	3
-16.50257122	4	3	-14.79531004	4	3	0.001558913	4	3	0.001610174	4	3
-20.17469876	4	3	-22.92492632	4	3	0.002297562	4	3	0.001912473	4	3
-6.184873483	4	3	-12.64927529	4	3	0.00097924	4	3	0.00162443	4	3
4.834874651	4	3	12.1283356	4	3	0.000368785	4	3	0.00059809	4	3
-9.863431315	4	3	-6.74616702	4	3	0.001038491	4	3	0.000727095	4	3
-3.566696857	4	3	-3.226703542	4	3	0.000252886	4	3	0.000244384	4	3
-9.178770724	4	3	-10.02100794	4	3	0.001135547	4	3	0.000644988	4	3
-4.255245452	4	3	-0.109703954	4	3	0.001964298	4	3	0.001155503	4	3
-8.594542291	4	3	-3.563924778	4	3	0.000936568	4	3	0.00045324	4	3
-12.42480904	4	3	-15.19937219	4	3	0.00113938	4	3	0.001234614	4	3
-3.161137719	4	3	-6.460683115	4	3	0.001340561	4	3	0.00144354	4	3
1.798931506	4	3	-2.544860956	4	3	-0.000405854	4	3	0.00067972	4	3
-2.644943713	4	3	-0.813031849	4	3	0.001712905	4	3	0.001288594	4	3
8.153510124	1	4	-9.622477806	1	4	-0.001871684	1	4	0.000718554	1	4
-7.671202055	1	4	-7.07170605	1	4	-1.31E-05	1	4	-0.000352482	1	4
5.453745282	1	4	-11.27482926	1	4	-0.000478617	1	4	0.002907883	1	4
-9.083824849	1	4	-12.18386829	1	4	-0.002573193	1	4	-0.001513358	1	4
15.17457855	1	4	-15.73412291	1	4	-0.003139358	1	4	-0.001958899	1	4
-6.460935023	1	4	-14.78038199	1	4	-0.000544979	1	4	-0.001625626	1	4
-2.544210427	1	4	-2.04030983	1	4	-0.004316558	1	4	-0.003513964	1	4
2.17672742	1	4	-1.161189374	1	4	-0.002281865	1	4	-0.002166488	1	4
-2.354535475	1	4	-4.17873125	1	4	-0.001405553	1	4	-0.001161597	1	4
-1.852988547	1	4	-1.926539646	1	4	-0.000784423	1	4	-0.001482666	1	4
-3.7845408	1	4	-9.46859993	1	4	-0.003378589	1	4	-0.00223114	1	4
0.024686757	1	4	-2.271678757	1	4	-0.001651286	1	4	-0.000960879	1	4
1.517933313	1	4	-1.195231818	1	4	-0.001105932	1	4	-0.001087951	1	4
2.516720354	1	4	-1.131502927	1	4	-0.000717088	1	4	-0.000233525	1	4
1.195383042	1	4	-1.010965562	1	4	-0.000278566	1	4	-0.000110749	1	4
-3.434005055	1	4	-1.975261607	1	4	0.003137168	1	4	0.000861675	1	4
8.175325458	1	4	7.524352694	1	4	-0.002708556	1	4	-0.002201866	1	4
-9.059662278	1	4	-9.038526705	1	4	-0.000377958	1	4	-0.001427851	1	4
0.026638068	1	4	-4.569850093	1	4	-0.000678841	1	4	0.000761845	1	4
-7.969742686	1	4	-11.33590069	1	4	-0.00271869	1	4	-0.001292621	1	4
13.08652698	1	4	14.20765571	1	4	-0.003608894	1	4	-0.001955979	1	4
-4.37655952	1	4	-7.430070697	1	4	-0.001084931	1	4	-0.000333218	1	4
-1.246103326	1	4	1.575812322	1	4	-0.004353446	1	4	-0.004014936	1	4
1.886864941	1	4	4.414422548	1	4	-0.00219978	1	4	-0.001895427	1	4
-3.127987399	1	4	3.27004281	1	4	-0.001283777	1	4	-0.001139694	1	4
-4.005732346	1	4	-1.779321723	1	4	-0.000688026	1	4	-0.001380785	1	4
-4.646283326	1	4	-11.30805865	1	4	-0.003482679	1	4	-0.002873372	1	4
0.21600651	1	4	-1.592207482	1	4	-0.001821811	1	4	-0.001584582	1	4
0.302103552	1	4	-0.231846732	1	4	-0.001089142	1	4	-0.00128265	1	4
1.444819065	1	4	0.66648411	1	4	-0.000523924	1	4	0.000252833	1	4
0.332013243	1	4	-0.220385209	1	4	-8.50E-06	1	4	-0.000500801	1	4
-1.99067149	1	4	-3.1713963	1	4	0.000681372	1	4	0.001643145	1	4
-6.264408465	2	4	5.192511189	2	4	0.000943473	2	4	-0.00038759	2	4
-7.297978967	2	4	-17.50363483	2	4	0.000733766	2	4	-0.000899339	2	4
-9.383570327	2	4	-9.209101391	2	4	-0.000226158	2	4	0.0021722	2	4
-7.414865486	2	4	-12.96929447	2	4	-0.00061641	2	4	0.001701694	2	4
-1.765485178	2	4	14.68693305	2	4	-0.001326733	2	4	-0.002734589	2	4
-16.0699623	2	4	-13.86430217	2	4	0.00195454	2	4	-0.000827824	2	4
-2.718091023	2	4	-1.102097466	2	4	-0.003891024	2	4	-0.00220637	2	4
-1.129587152	2	4	-0.431798804	2	4	-0.001748101	2	4	-0.001301118	2	4
-5.809953081	2	4	2.395099483	2	4	-0.001211553	2	4	-0.000953393	2	4
0.727301914	2	4	-3.627199111	2	4	-0.000708623	2	4	0.00020565	2	4
1.726570405	2	4	-4.710330548	2	4	-0.00296868	2	4	-0.0018508	2	4
-2.642289413	2	4	-7.633060318	2	4	-0.002171905	2	4	-0.00270646	2	4
-0.374991297	2	4	-1.438203756	2	4	-0.001913245	2	4	-0.000811781	2	4
-2.682294546	2	4	3.069531486	2	4	-9.36E-05	2	4	-0.00023526	2	4
3.30331435	2	4	-3.234042952	2	4	-0.003555479	2	4	-0.000628733	2	4
-6.041528575	2	4	-0.936809942	2	4	0.001447243	2	4	-5.00E-05	2	4
-6.173500644	2	4	-14.68620834	2	4	0.001046496	2	4	0.001759373	2	4
-14.58751906	2	4	-15.47011523	2	4	-0.000306558	2	4	0.00105973	2	4
-10.17435225	2	4	-14.21415984	2	4	-0.000303472	2	4	0.001921929	2	4
-19.0335839	2	4	-9.12966979	2	4	0.000351557	2	4	-0.000964806	2	4
-2.052387525	2	4	-17.16910142	2	4	-0.000457757	2	4	0.002500511	2	4
-16.63024352	2	4	-17.92452592	2	4	0.000759059	2	4	-0.000170193	2	4
-3.795137653	2	4	-6.000879329	2	4	-0.00393937	2	4	-0.000344724	2	4
-2.205472204	2	4	-3.443019865	2	4	-0.00184721	2	4	-0.000970104	2	4
-5.047539293	2	4	-4.979868292	2	4	-0.001407958	2	4	0.000173712	2	4
-0.324665631	2	4	-6.859711179	2	4	-0.00097459	2	4	-0.000775932	2	4
-0.210037212	2	4	NaN	2	4	-0.003062627	2	4	NaN	2	4
-5.357983791	2	4	-1.163252889	2	4	-0.001890183	2	4	-0.001362214	2	4
-2.921826992	2	4	-1.481393016	2	4	-0.000417132	2	4	0.00038795	2	4
-1.302332824	2	4	-0.257194678	2	4	0.000320328	2	4	0.000941689	2	4
-3.213916003	2	4	0.733598147	2	4	0.000160923	2	4	-0.00035158	2	4
-2.128189523	2	4	-0.388581	2	4	-0.001171212	2	4	-0.00048368	2	4
-18.4124664	3	4	-17.96023504	3	4	0.004671153	3	4	0.00478042	3	4
-13.15246835	3	4	-12.69584327	3	4	0.002660574	3	4	0.002749394	3	4
-17.08498798	3	4	-17.41712343	3	4	0.003476308	3	4	0.003554182	3	4
-13.44962651	3	4	-14.04064651	3	4	0.002421037	3	4	0.002543423	3	4
-17.14781206	3	4	-20.72475954	3	4	0.003677695	3	4	0.004028643	3	4
-19.0031587	3	4	-20.10233187	3	4	0.001739136	3	4	0.001814933	3	4
-3.468454242	3	4	-2.452317786	3	4	0.001164081	3	4	0.001326225	3	4
-5.068069154	3	4	-4.109222757	3	4	0.001439499	3	4	0.001385749	3	4
-10.80223135	3	4	-9.68825758	3	4	0.001464849	3	4	0.001633865	3	4
-6.673187268	3	4	-5.36125972	3	4	0.000376666	3	4	-0.000240845	3	4
-8.015631143	3	4	-10.55747642	3	4	0.001355669	3	4	0.000732796	3	4
-3.106817596	3	4	-6.234267022	3	4	0.0010657	3	4	0.000461091	3	4
-2.747830102	3	4	-3.068848871	3	4	0.001677109	3	4	0.001634088	3	4
-2.900013369	3	4	-2.589007925	3	4	0.001513757	3	4	0.001623243	3	4
-0.474279737	3	4	-1.628591601	3	4	2.18E-05	3	4	-0.000199362	3	4
0.684165174	3	4	0.218926907	3	4	0.000578321	3	4	0.000906451	3	4
-15.96452529	3	4	-15.1800063	3	4	0.004607404	3	4	0.004507038	3	4
-11.8701805	3	4	-13.06900446	3	4	0.002391148	3	4	0.002145275	3	4
-17.22623892	3	4	-13.80420631	3	4	0.003939041	3	4	0.003661652	3	4
-13.24869366	3	4	-10.75732727	3	4	0.002501196	3	4	0.002535981	3	4
-16.84511622	3	4	-15.17310934	3	4	0.003538974	3	4	0.003704878	3	4
-20.27654583	3	4	-17.99844209	3	4	0.001962007	3	4	0.001898273	3	4
-3.45891407	3	4	-2.945021884	3	4	0.001524785	3	4	0.001278055	3	4
-5.730078345	3	4	-4.490211339	3	4	0.00164179	3	4	0.001383795	3	4
-10.85324934	3	4	-9.116995471	3	4	0.001373714	3	4	0.001450498	3	4
-6.342492199	3	4	-4.088168037	3	4	0.000363458	3	4	-0.000531145	3	4
-4.807754312	3	4	-9.312459095	3	4	0.000977214	3	4	-0.00015452	3	4
-4.380682221	3	4	-5.364510354	3	4	0.001251994	3	4	0.000463419	3	4
-3.146144283	3	4	-4.146742751	3	4	0.001441896	3	4	0.001255533	3	4
-2.689616195	3	4	-1.69762586	3	4	0.001578157	3	4	0.001679276	3	4
1.399501529	3	4	-0.429417608	3	4	-0.00064716	3	4	-0.00040654	3	4
0.222145422	3	4	-1.946268911	3	4	0.000540357	3	4	-0.002718466	3	4
-16.90650313	4	4	-13.10617399	4	4	0.004689701	4	4	0.004813725	4	4
-13.66117613	4	4	-10.33153821	4	4	0.002529094	4	4	0.002378289	4	4
-18.47566631	4	4	-16.93509298	4	4	0.003542189	4	4	0.003582978	4	4
-11.70876791	4	4	-9.261752344	4	4	0.002372837	4	4	0.002948291	4	4
-18.72854344	4	4	-15.73933679	4	4	0.003725181	4	4	0.002530103	4	4
-18.61214903	4	4	-19.4350638	4	4	0.001909511	4	4	0.002310117	4	4
0.795092261	4	4	-5.385680449	4	4	0.00193619	4	4	0.001194787	4	4
-6.294490009	4	4	-6.707908923	4	4	0.001647181	4	4	0.001617145	4	4
-10.89380543	4	4	-8.059492213	4	4	0.001235564	4	4	0.001159144	4	4
-9.380125677	4	4	-1.720143512	4	4	0.000648019	4	4	-0.000351483	4	4
-1.976427848	4	4	-5.169838833	4	4	0.001702778	4	4	0.000785004	4	4
-1.404727166	4	4	-6.408596713	4	4	0.000807733	4	4	0.00041366	4	4
-4.001194951	4	4	-5.525764043	4	4	0.001818512	4	4	0.00085629	4	4
0.548552125	4	4	-3.01958893	4	4	0.001783593	4	4	0.001870272	4	4
-1.996116104	4	4	2.375527611	4	4	-0.000482281	4	4	-7.51E-05	4	4
0.710222726	4	4	0.443414438	4	4	0.001847097	4	4	-7.72E-05	4	4
-17.45695633	4	4	-17.51749333	4	4	0.005483167	4	4	0.004470917	4	4
-14.79656809	4	4	-14.30432497	4	4	0.002157101	4	4	0.002490309	4	4
-18.78535115	4	4	-20.87346683	4	4	0.003321086	4	4	0.003625986	4	4
-9.563210118	4	4	-11.21823563	4	4	0.00313309	4	4	0.002490053	4	4
-20.79494058	4	4	-18.89386015	4	4	0.003843495	4	4	0.003365142	4	4
-17.82714364	4	4	-18.65110917	4	4	0.001569031	4	4	0.001652666	4	4
-3.880736045	4	4	1.546972119	4	4	0.001905768	4	4	0.001967617	4	4
-4.921335955	4	4	-4.47976922	4	4	0.001658316	4	4	0.001347368	4	4
-9.712752601	4	4	-8.272593256	4	4	0.001485643	4	4	0.001620447	4	4
-4.969775001	4	4	-5.375070988	4	4	-1.34E-05	4	4	7.21E-05	4	4
-3.067045538	4	4	-7.800343538	4	4	0.001838	4	4	0.000727619	4	4
0.2085202	4	4	3.281560043	4	4	0.000323816	4	4	0.001688981	4	4
-2.171261501	4	4	-4.186022149	4	4	0.001478665	4	4	0.001806531	4	4
-1.135834234	4	4	-0.18862022	4	4	0.001525409	4	4	0.00198208	4	4
3.758714328	4	4	-2.262839275	4	4	-0.000724096	4	4	-0.000173851	4	4
-1.544280256	4	4	0.085886473	4	4	0.000339388	4	4	0.001164368	4	4
-0.243823406	1	5	-4.600722809	1	5	0.00018414	1	5	0.002260955	1	5
19.42990664	1	5	13.5695933	1	5	-0.001858177	1	5	-0.000284832	1	5
10.78822908	1	5	-4.810894783	1	5	-0.001898617	1	5	-0.002435259	1	5
-6.374382369	1	5	-9.91334275	1	5	0.000851504	1	5	-0.001289162	1	5
4.285702537	1	5	-7.956553376	1	5	-0.001637744	1	5	-0.001529709	1	5
1.279495922	1	5	-2.476444522	1	5	-0.002499734	1	5	-0.002452741	1	5
3.643926412	1	5	-3.045602936	1	5	-0.002201745	1	5	-0.00154402	1	5
-2.846415647	1	5	-5.387227607	1	5	-0.001844712	1	5	-0.001087704	1	5
-6.057061738	1	5	-9.993221838	1	5	-0.000518407	1	5	0.000599615	1	5
-5.604287379	1	5	-9.786081312	1	5	-0.00228256	1	5	-0.000855286	1	5
-1.997892014	1	5	2.416144521	1	5	-0.001057261	1	5	-0.000945331	1	5
0.272107829	1	5	-0.711870987	1	5	-0.001341322	1	5	-0.00152256	1	5
-8.756639017	1	5	-5.613790551	1	5	-0.003937216	1	5	-0.006302931	1	5
-0.525546917	1	5	-1.332792799	1	5	-0.000744845	1	5	-0.001085107	1	5
0.07103274	1	5	-0.698995241	1	5	0.000668051	1	5	0.00079795	1	5
7.067366617	1	5	5.232492877	1	5	-0.001874342	1	5	-0.001847365	1	5
3.331539787	1	5	3.058076491	1	5	-0.001667951	1	5	-0.001927223	1	5
-1.896869425	1	5	-1.272151944	1	5	-0.000964461	1	5	0.000115377	1	5
15.42363302	1	5	12.8380078	1	5	-0.002226967	1	5	-0.002350585	1	5
9.856857453	1	5	5.046617713	1	5	-0.001883606	1	5	-0.001712973	1	5
-6.778757542	1	5	-8.148191836	1	5	0.00021678	1	5	0.000597479	1	5
3.459047464	1	5	1.011344828	1	5	-0.001673021	1	5	-0.001216401	1	5
1.749242193	1	5	-1.227836461	1	5	-0.002609405	1	5	-0.002159991	1	5
3.7275286	1	5	1.634438216	1	5	-0.00205908	1	5	-0.001642029	1	5
-1.372654102	1	5	-5.655802486	1	5	-0.001978711	1	5	-0.00117532	1	5
-5.438336119	1	5	-6.081393257	1	5	-0.000978274	1	5	-0.000839208	1	5
-3.494215661	1	5	-7.554580172	1	5	-0.002101425	1	5	-0.001744133	1	5
-2.266590374	1	5	-1.788901027	1	5	-0.001441664	1	5	-0.00096684	1	5
-0.433258059	1	5	-1.165636831	1	5	-0.001280693	1	5	-0.001024854	1	5
-6.291909868	1	5	-9.045186622	1	5	-0.005148915	1	5	-0.004461511	1	5
-0.81201039	1	5	0.370229965	1	5	-0.001166616	1	5	-0.000492466	1	5
0.170722519	1	5	1.906160583	1	5	0.000597524	1	5	-0.000362297	1	5
8.783597722	1	5	4.065571655	1	5	-0.001936612	1	5	-0.001769703	1	5
3.421880664	1	5	3.096409716	1	5	-0.00140043	1	5	-0.002040733	1	5
-8.384132892	2	5	-3.868932113	2	5	0.000395557	2	5	0.000885373	2	5
7.593944039	2	5	1.319649274	2	5	-0.001384706	2	5	-0.001894132	2	5
-0.118097211	2	5	0.496367985	2	5	-1.69E-05	2	5	0.000424836	2	5
-12.18780595	2	5	-5.977332443	2	5	0.001102042	2	5	0.000811998	2	5
-4.329600144	2	5	-3.501194409	2	5	-0.00078916	2	5	0.000435909	2	5
-0.483080892	2	5	-2.819289392	2	5	-0.00188295	2	5	-0.000428307	2	5
-0.254839704	2	5	3.395179984	2	5	-0.001035604	2	5	-0.000452676	2	5
-4.488091639	2	5	-5.427452942	2	5	-0.000626383	2	5	-0.000866727	2	5
-9.16053442	2	5	-7.984880327	2	5	-0.000422903	2	5	-0.000274441	2	5
-4.683778721	2	5	-10.43614175	2	5	-0.001616081	2	5	-0.000576968	2	5
0.526843939	2	5	-0.482749413	2	5	-0.00091852	2	5	-0.000527037	2	5
0.560349157	2	5	-2.984962162	2	5	-0.001458348	2	5	-0.0010769	2	5
-6.376195683	2	5	-7.523297048	2	5	-0.004514389	2	5	-0.004368376	2	5
-2.871742055	2	5	-1.326057557	2	5	-0.001174425	2	5	-0.000219947	2	5
-1.830575931	2	5	-1.665655541	2	5	0.000574773	2	5	-0.000541206	2	5
0.823512707	2	5	0.645243416	2	5	-0.00054078	2	5	-0.000465568	2	5
3.030759076	2	5	-1.158585423	2	5	-0.000811526	2	5	-0.001327156	2	5
-5.271381609	2	5	-6.695767323	2	5	0.000735009	2	5	0.001775578	2	5
3.462826081	2	5	-0.405420383	2	5	-0.00219488	2	5	0.000340778	2	5
0.596161362	2	5	-7.741985056	2	5	-0.000463732	2	5	0.000521376	2	5
-11.69521904	2	5	-11.084307	2	5	0.00096624	2	5	0.001037875	2	5
-2.217916356	2	5	-8.19338731	2	5	0.000174894	2	5	-0.000163865	2	5
-2.444805089	2	5	0.03916803	2	5	-0.00171372	2	5	-0.001950259	2	5
2.017392807	2	5	-1.122524153	2	5	-0.001588546	2	5	0.000660233	2	5
-5.214558971	2	5	-5.594101071	2	5	-0.001539475	2	5	-0.000538427	2	5
-4.16133426	2	5	-7.415604768	2	5	-0.000966308	2	5	0.000265542	2	5
-5.085039442	2	5	-7.66118168	2	5	-0.001193657	2	5	-0.001275127	2	5
-1.668725864	2	5	4.443367233	2	5	-0.000698887	2	5	-0.00070434	2	5
-0.492759335	2	5	-0.178035062	2	5	-0.00123967	2	5	-0.001021291	2	5
-6.692275111	2	5	-6.13312954	2	5	-0.004407128	2	5	-0.003034756	2	5
-2.164846444	2	5	-1.152266892	2	5	-0.000784949	2	5	-0.001728565	2	5
-1.026562936	2	5	-1.645607267	2	5	-0.000204236	2	5	0.000487597	2	5
1.580808745	2	5	1.181516197	2	5	-0.000870533	2	5	-0.000837454	2	5
-0.863156342	2	5	1.858894928	2	5	-0.000888425	2	5	-0.00139911	2	5
-10.068966	3	5	-11.1834466	3	5	0.001995326	3	5	0.00224542	3	5
-10.17105032	3	5	-12.96663769	3	5	0.003694056	3	5	0.00412413	3	5
-12.77378447	3	5	-15.25068095	3	5	0.001764641	3	5	0.001799441	3	5
-12.5512935	3	5	-12.94762617	3	5	0.001976395	3	5	0.002233084	3	5
-9.661941705	3	5	-13.79392733	3	5	0.003369092	3	5	0.003288145	3	5
-5.879835838	3	5	-5.547933473	3	5	0.001177664	3	5	0.001227462	3	5
-5.999472249	3	5	-4.995952199	3	5	0.002800252	3	5	0.002344231	3	5
-9.736358948	3	5	-11.82300169	3	5	0.001134626	3	5	0.00102199	3	5
-7.100503467	3	5	-8.697766716	3	5	0.001853916	3	5	0.001942413	3	5
-8.402594792	3	5	-8.058493555	3	5	0.001825379	3	5	0.002033607	3	5
-5.898449384	3	5	-3.916052992	3	5	0.00069852	3	5	0.000938441	3	5
-3.445644195	3	5	-4.172679025	3	5	0.001158125	3	5	0.001300299	3	5
-9.797898736	3	5	-9.910963107	3	5	0.001136718	3	5	0.001129126	3	5
-3.346796641	3	5	-3.256103423	3	5	0.001220756	3	5	0.001273186	3	5
-2.322865989	3	5	-1.11470767	3	5	0.001111808	3	5	0.001120459	3	5
-5.000344012	3	5	-4.969814842	3	5	0.001369194	3	5	0.001428585	3	5
-1.50030504	3	5	-2.470294983	3	5	0.001197174	3	5	0.001161493	3	5
-10.2338819	3	5	-9.790270861	3	5	0.002127783	3	5	0.001893321	3	5
-10.35636933	3	5	-9.143844956	3	5	0.00493944	3	5	0.004727603	3	5
-14.2163241	3	5	-8.035572776	3	5	0.00197117	3	5	0.001942919	3	5
-12.10231451	3	5	-10.03939582	3	5	0.001766682	3	5	0.002125672	3	5
-11.89227031	3	5	-7.856635569	3	5	0.003572875	3	5	0.003542133	3	5
-5.272114098	3	5	-7.331212826	3	5	0.001423217	3	5	0.001559218	3	5
-5.415635457	3	5	-6.716934215	3	5	0.002795731	3	5	0.002381306	3	5
-8.433270915	3	5	-10.15970091	3	5	0.001218522	3	5	0.001258495	3	5
-6.766791503	3	5	-9.231025031	3	5	0.002106084	3	5	0.001982876	3	5
-6.601727596	3	5	-12.92641507	3	5	0.002102324	3	5	0.0015245	3	5
-4.285742248	3	5	-6.029645076	3	5	0.000870263	3	5	0.000740699	3	5
-2.980947887	3	5	-3.249736042	3	5	0.000848516	3	5	0.00102375	3	5
-9.874090717	3	5	-9.510805887	3	5	0.001030868	3	5	0.001067796	3	5
-3.093755249	3	5	-2.788915896	3	5	0.001267292	3	5	0.001118173	3	5
-1.614779533	3	5	0.602252893	3	5	0.000888959	3	5	0.000559346	3	5
-5.172640709	3	5	-4.003443684	3	5	0.001516793	3	5	0.001437791	3	5
-1.258665402	3	5	-2.058706358	3	5	0.001201473	3	5	0.001290644	3	5
-12.08168847	4	5	-12.12679781	4	5	0.00184851	4	5	0.001677136	4	5
-12.17899795	4	5	-10.78264285	4	5	0.004234056	4	5	0.005625031	4	5
-10.98789103	4	5	-10.7656762	4	5	0.001709628	4	5	0.00190867	4	5
-12.00773968	4	5	-9.692518806	4	5	0.001857001	4	5	0.001825095	4	5
-11.27834748	4	5	-11.24305284	4	5	0.00311857	4	5	0.003444252	4	5
-4.815458681	4	5	-9.020213563	4	5	0.001780878	4	5	0.00211815	4	5
-8.679907133	4	5	-5.052776153	4	5	0.002628993	4	5	0.002661891	4	5
-5.21789164	4	5	-8.124135897	4	5	0.001134221	4	5	0.001633534	4	5
-7.135306617	4	5	-10.15679234	4	5	0.001596945	4	5	0.001887593	4	5
-8.687564838	4	5	-11.26418363	4	5	0.001271824	4	5	0.002251149	4	5
-2.318484612	4	5	-1.827519275	4	5	0.000971304	4	5	0.000624182	4	5
-3.129465009	4	5	-2.940923642	4	5	0.000715966	4	5	0.000909153	4	5
-9.145402913	4	5	-8.962590808	4	5	0.000866848	4	5	0.000856386	4	5
-1.962434669	4	5	-3.481633831	4	5	0.001229468	4	5	0.001252694	4	5
0.367461895	4	5	-2.877782	4	5	0.00079744	4	5	0.001377295	4	5
-4.25663662	4	5	-4.815060293	4	5	0.001371357	4	5	0.001652278	4	5
-1.689834476	4	5	-0.49420158	4	5	0.001198333	4	5	0.00159262	4	5
-9.957382102	4	5	-11.34441551	4	5	0.001896731	4	5	0.001922798	4	5
-10.33559833	4	5	-14.8676971	4	5	0.005114657	4	5	0.004759436	4	5
-10.42655899	4	5	-12.68766318	4	5	0.001630229	4	5	0.001713813	4	5
-10.38339538	4	5	-11.40106012	4	5	0.002052851	4	5	0.001409496	4	5
-11.45927134	4	5	-10.59475964	4	5	0.003155601	4	5	0.003420687	4	5
-3.122207363	4	5	-10.52393916	4	5	0.00126233	4	5	0.001611045	4	5
-3.572027797	4	5	-5.455030058	4	5	0.002760851	4	5	0.002916484	4	5
-11.33771476	4	5	-8.234364323	4	5	0.000763327	4	5	0.001368579	4	5
-6.838211175	4	5	-10.03655397	4	5	0.001959579	4	5	0.001231099	4	5
-4.966828418	4	5	-12.68666325	4	5	0.001999159	4	5	0.001719779	4	5
-5.288601953	4	5	-1.248631463	4	5	0.001066377	4	5	0.000815342	4	5
-1.448612102	4	5	-6.20837244	4	5	0.000934935	4	5	0.000489137	4	5
-7.821777076	4	5	-9.948263267	4	5	0.001081113	4	5	0.000838828	4	5
-3.84700657	4	5	-2.2575	4	5	0.001029207	4	5	0.001494948	4	5
-0.898402154	4	5	1.928992346	4	5	7.85E-05	4	5	0.000829509	4	5
-2.213873114	4	5	-5.37392872	4	5	0.001417116	4	5	0.001418516	4	5
-0.866802588	4	5	-0.857553636	4	5	0.0014113	4	5	0.001074514	4	5
