# Supplementary material for: Perirhinal cortex learns a predictive map of the task environment
Source: Nat Commun. 2024 Jul 2;15:5544. doi: 10.1038/s41467-024-47365-7 (PMC11219840; doi:10.1038/s41467-024-47365-7)
Supplement: Supplementary file 4 — Source Data [file 41467_2024_47365_MOESM4_ESM.zip › 1H.csv]

Hit					Miss					CR					FA
Pre	Sample	Test	Report	Stage	Pre	Sample	Test	Report	Stage	Pre	Sample	Test	Report	Stage	Pre	Sample	Test	Report	Stage
0.118271222	0.083928571	0.096830986	0.252887789	1	0.054110959	0.098062954	0.074003342	0.026011076	1	0.074223602	0.167857143	0.099295775	0.016831683	1	0.184782609	0.307142857	0.323943662	0.091584158	1
0.130999435	0.116883117	0.113316261	0.433393339	1	0.115887545	0.172556391	0.076352854	0.032829599	1	0.120082816	0.252380952	0.115023474	0.02640264	1	0.29068323	0.445714286	0.396244131	0.246864686	1
0.110602593	0.119298246	0.179886336	0.398471426	1	0.036853002	0.016190476	0.015492958	0.014191419	1	0.045341615	0.07	0.011971831	0.008910891	1	0.084697911	0.183766234	0.182458387	0.114311431	1
0.210827216	0.344155844	0.371638924	0.548267327	1	0.063714686	0.048387097	0.03861881	0.015649952	1	0.013198758	0.003571429	0.040492958	0.001237624	1	0.035326087	0.065625	0.124559859	0.10519802	1
0.095762245	0.175045208	0.241041184	0.279984961	1	0.06503471	0.085294118	0.023198012	0.023296447	1	0.109186008	0.086466165	0.063750927	0.018238666	1	0.18569836	0.255494505	0.43698086	0.300076161	1
0.04989648	0.074761905	0.138497653	0.188613861	1	0.049362537	0.096992481	0.011860638	0.145909328	1	0.077639752	0.114285714	0.004694836	0.00660066	1	0.126565523	0.25058548	0.391595474	0.353838663	1
0.184426941	0.285235435	0.463529782	0.534266276	1	0.051759834	0.130612245	0.087189805	0.035360679	1	0.035196687	0.118095238	0.067605634	0.01320132	1	0.084127667	0.261951909	0.44693906	0.370257818	1
0.178781266	0.335392535	0.415683289	0.466862903	1	0.054865424	0.095238095	0.088028169	0.022277228	1	0.057520929	0.134161491	0.04898959	0.012053379	1	0.097106499	0.269337979	0.447784267	0.344964984	1
0.086217096	0.232653061	0.449921753	0.512258369	1	0.098377079	0.079262673	0.066787824	0.04854679	1	0.075437606	0.076623377	0.06837388	0.026642664	1	0.1	0.161326531	0.353923541	0.265417256	1
0.100869565	0.251619048	0.470610329	0.507458746	1	0.051630435	0.115178571	0.049295775	0.013613861	1	0.041407867	0.075714286	0.05915493	0.014851485	1	0.083629104	0.216122449	0.328672032	0.210820368	1
0.077277433	0.11	0.324765258	0.496039604	1	0.075381141	0.092857143	0.04609475	0.054005401	1	0.052795031	0.07	0.085211268	0.013118812	1	0.124223602	0.201621074	0.435720707	0.328839267	1
0.057153754	0.173558897	0.34309365	0.457356262	1	0.012140034	0.051948052	0.030089629	0.049054905	1	0.02699962	0.080466472	0.089968382	0.022630835	1	0.043004125	0.157033806	0.32168584	0.191595495	1
0.112661252	0.18	0.414517876	0.622315308	1	0.013076169	0.016541353	0.04670126	0.064616988	1	0.02699962	0.057434402	0.077321069	0.020004041	1	0.081821294	0.220697413	0.434179882	0.234895143	1
0.035908385	0.140625	0.360695423	0.490176361	1	0.003354037	0.010857143	0.016619718	0.057029703	1	0.023196856	0.02303207	0.056912906	0.010507173	1	0.110653524	0.206677019	0.364053889	0.271631511	1
0.087801242	0.177028571	0.412957746	0.517782178	1	0.019565217	0.035	0.017605634	0.058910891	1	0.021343874	0.031948052	0.049167734	0.029162916	1	0.077523292	0.206964286	0.376056338	0.24585396	1
0.06387547	0.174250441	0.395061728	0.552988632	1	0.061816031	0.066666667	0.000670691	0.075907591	1	0.02173913	0.078571429	0.091549296	0.004950495	1	0.067494824	0.1	0.137089202	0.147854785	1
0.072431163	0.190438695	0.357435954	0.510095891	1	0.069452287	0.09038961	0.003072983	0.056705671	1	0.042236025	0.168571429	0.095774648	0.033663366	1	0.081854481	0.201020408	0.308350101	0.264497878	1
0.171389752	0.085714286	0.286971831	0.262840347	1	0.057115852	0.047515528	0.109308022	0.03960396	1	0.00621118	0.054464286	0.037852113	0.031559406	1	0.072681704	0.207518797	0.39634297	0.291123849	1
0.089208075	0.085892857	0.133802817	0.325866337	1	0.046178774	0.072981366	0.076240049	0.038958244	1	0.038574698	0.181203008	0.106745738	0.018238666	1	0.061391664	0.226501035	0.28475199	0.182809585	1
0.138389452	0.192982456	0.184334075	0.339239187	1	0.008752117	0.033766234	0.042893726	0.03870387	1	0.011441648	0.080827068	0.054484804	0.022668056	1	0.047082964	0.138647959	0.243460765	0.215258133	1
0.088099379	0.199428571	0.312	0.451405941	1	0.052795031	0.116666667	0.049882629	0.054042904	1	0.043817053	0.152727273	0.102944942	0.021062106	1	0.131752306	0.235064935	0.29122208	0.246724672	1
0.115667805	0.264143803	0.419550415	0.492098879	1	0.015245624	0.044805195	0.035851472	0.03060306	1	0.00310559	0.082142857	0.056338028	0.022277228	1	0.210259949	0.382539683	0.479916536	0.367803447	1
0.067923691	0.179591837	0.265492958	0.475176803	1	0.022544283	0.108465608	0.041210224	0.04510451	1	0.038302277	0.15	0.103286385	0.02640264	1	0.195713068	0.33697479	0.3993372	0.295088332	1
0.052419195	0.142675159	0.291378846	0.421265056	1	0.09338953	0.085204082	0.049295775	0.03854314	1	0.034782609	0.042857143	0.050704225	0.00990099	1	0.111323459	0.341318681	0.459371614	0.327189642	1
0.067638699	0.133656174	0.315349725	0.51090787	1	0.059588509	0.135714286	0.036971831	0.049814356	1	0.045736872	0.05974026	0.065300896	0.01170117	1	0.149866089	0.348099607	0.513890684	0.34190208	1
0.317914351	0.293796992	0.385841364	0.347967692	1	0.01753745	0.051260504	0.009113505	0.022714036	1	0.013975155	0.032142857	0.06639839	0.019094767	1	0.144081244	0.343065693	0.521332374	0.313362723	1
0.207546373	0.308066084	0.417073872	0.471745134	1	0.0256917	0.046753247	0.062740077	0.032853285	1	0.059006211	0.076785714	0.049295775	0.038366337	1	0.076397516	0.098571429	0.207042254	0.102970297	1
0.192635953	0.328160329	0.382916202	0.430372534	1	0.00310559	0.004761905	0.005868545	0.057755776	1	0.068322981	0.059183673	0.048289738	0.036775106	1	0.159050577	0.304081633	0.283702213	0.218175389	1
0.13987382	0.296737908	0.459465454	0.48164029	1	0.012773936	0.012938005	0.000797236	0.008406501	1	0.054865424	0.078571429	0.093896714	0.02640264	1	0.124005666	0.319047619	0.388435878	0.254646517	1
0.148206918	0.32544317	0.480106919	0.549396545	1	0.007867495	0.006190476	0.003755869	0.012541254	1	0.01242236	0.011111111	0.012519562	0.01540154	1	0.094914596	0.207589286	0.299515845	0.330909653	1
0.114732919	0.311657143	0.539492958	0.54819802	1	0.06259705	0.089508929	0.042913732	0.058168317	1	0.01863354	0.014285714	0	0	1	0	0	0.063380282	0.257425743	1
0.078719957	0.082298137	0.211879976	0.189195006	1	0.070984916	0.112244898	0.069919517	0.060113154	1	0.01242236	0.2	0	0	1	0.058385093	0.286666667	0.449765258	0.322442244	1
0.068474474	0.059233449	0.201992442	0.150205264	1	0.029503106	0.051785714	0.050176056	0.040222772	1	0.002070393	0.004761905	0.031690141	0.004950495	1	0.053416149	0.184761905	0.225821596	0.178217822	1
0.086818496	0.07952381	0.197183099	0.10220022	1	0.039337474	0.052380952	0.068075117	0.066006601	1	0.003952569	0.081818182	0.023047375	0.00450045	1	0.057357565	0.235978836	0.3225526	0.271238235	1
0.090955501	0.15518591	0.201041868	0.213752882	1	0.046106068	0.018131868	0.002708559	0.041888804	1	0.022256729	0.045634921	0.044209703	0.003575358	1	0.191770186	0.2625	0.112676056	0.169554455	1
0.147221756	0.273745174	0.252759802	0.47544822	1	0.01385571	0.013186813	0.001444565	0.011931962	1	0.038012422	0.106285714	0.118873239	0.008712871	1	0.281464531	0.311278195	0.355819125	0.302761855	1
0.13987918	0.341682975	0.388095697	0.534653465	1	0.036281179	0.087528345	0.003577018	0.040389753	1	0.04278813	0.052380952	0.020344288	0.00660066	1	0.246376812	0.352380952	0.430480318	0.37065245	1
0.097950311	0.222857143	0.305633803	0.477920792	1	0.00562522	0.00916442	0.008238108	0.032505137	1	0.011180124	0.037142857	0.033802817	0.005940594	1	0.070031056	0.214285714	0.277816901	0.262871287	1
0.048913043	0.027857143	0.106690141	0.052475248	1	0.011351467	0.026108374	0.013113162	0.023216115	1	0.062111801	0.149450549	0.054171181	0.018278751	1	0.020582146	0.189635854	0.197183099	0.20869734	1
0.030310559	0.022857143	0.052394366	0.028118812	1	0.003663004	0.017948718	0.010473095	0.019294237	1	0.022830284	0.028571429	0.047202132	0.005887075	1	0.062754337	0.232019704	0.309616319	0.225844998	1
0.070194844	0.137573386	0.227667374	0.301098603	1	0.031515988	0.05978836	0.043296818	0.031169784	1	0.023150762	0.055411255	0.042680324	0.00480048	1	0.077203028	0.232589286	0.29709507	0.198406559	1
0.147489209	0.248668281	0.398185725	0.372377916	1	0.086266391	0.063492063	0.007824726	0.01540154	1	0.0135315	0.032653061	0.038229376	0.015205092	1	0.052060982	0.166753247	0.24212548	0.180918092	1
0.051276743	0.173968254	0.30657277	0.280528053	1	0.066567648	0.08447205	0.06950398	0.07339647	1	0.031772575	0.058791209	0.065005417	0.036176695	1	0.083203003	0.187975334	0.238727328	0.151435287	1
0.050262781	0.226446886	0.416684724	0.481391216	1	0.043956044	0.076373626	0.08071506	0.071591775	1	0.015037594	0.028070175	0.042747714	0.022581205	1	0.0581189	0.134311224	0.191524145	0.108292079	1
0.061004858	0.158698727	0.24194673	0.329673561	1	0.063276398	0.044642857	0.073943662	0.087871287	1	0.010400116	0.032225914	0.054045201	0.02348607	1	0.070885093	0.141339286	0.203961268	0.126670792	1
0.055313077	0.197490347	0.299105443	0.4197886	1	0.017267081	0.032571429	0.032957746	0.048316832	1	0.019364267	0.030672269	0.027754764	0.008736168	1	0.05044407	0.122429907	0.206923786	0.089108911	1
0.200069013	0.181428571	0.379186228	0.383168317	1	0.007554138	0.026640927	0.050247431	0.029167782	1	0.028204867	0.080327869	0.045486031	0.014121084	1	0.089673913	0.134821429	0.115316901	0.135519802	1
0.182519965	0.201836735	0.219114688	0.414710042	1	0.009689441	0.017142857	0.014084507	0.03960396	1	0.017626322	0.028571429	0.043776171	0.026759433	1	0.177153659	0.210559006	0.158603797	0.236332329	1
0.237483122	0.323602484	0.340600122	0.539819199	1	0.01863354	0.022077922	0.072983355	0.085958596	1	0.136645963	0.171428571	0	0	1	0.1322616	0.225210084	0.124275062	0.172976121	1
0.205879203	0.353817734	0.456653715	0.555138272	1	0.005810459	0.016129032	0.04679691	0.061322261	1	0	0.014285714	0	0.00990099	1	0.106243871	0.149373434	0.157894737	0.177696717	1
0.129744651	0.269352869	0.336102083	0.426927308	1	0.003549246	0.036734694	0.030684105	0.077793494	1	0.051759834	0.066666667	0.117370892	0.00550055	1	0.069825686	0.160138249	0.203316674	0.15410412	1
0.038819876	0.204699248	0.255374351	0.376758729	1	0.009991898	0.017391304	0.028781384	0.006887645	1	0.055900621	0.064285714	0.127934272	0.021452145	1	0.071428571	0.173626374	0.236457205	0.172124905	1
0.050931677	0.204952381	0.289201878	0.414125413	1	0.027950311	0.050793651	0.044600939	0.041529153	1	0.025940811	0.060504202	0.068765534	0.018637158	1	0.163125204	0.234586466	0.28391401	0.18134445	1
0.085333781	0.232561133	0.325466311	0.444563375	1	0.020408163	0.044081633	0.061971831	0.017821782	1	0.015345269	0.102521008	0.066280033	0.01456028	1	0.072315883	0.157653061	0.192530181	0.150901697	1
0.040596786	0.155670103	0.245680267	0.397468613	1	0.093167702	0.016666667	0.004694836	0.018151815	1	0.242236025	0.342857143	0.253521127	0.089108911	1	0.06742281	0.122567288	0.149418249	0.099296886	1
0.063925686	0.165992415	0.247164402	0.406378691	1	0.128724458	0.318012422	0.120228618	0.074616157	1	0.048715138	0.080112045	0.069041701	0.021743351	1	0.03536922	0.130555556	0.157276995	0.173542354	2
0.058488613	0.144557823	0.197853789	0.341937765	1	0.04491161	0.064285714	0.076652221	0.056740289	1	0.024982747	0.047936508	0.040688576	0.007480748	1	0.035481831	0.110350727	0.278147929	0.173474833	2
0.064709204	0.127272727	0.217029449	0.385418542	1	0.040372671	0.092857143	0.084507042	0.064356436	1	0.016374929	0.03974026	0.041997439	0.013321332	2	0.053811406	0.165714286	0.271959027	0.178217822	2
0.044667636	0.082218845	0.180101888	0.308299979	1	0.065400073	0.116806723	0.128831814	0.035235877	1	0.028416149	0.074821429	0.06584507	0.010891089	2	0.020759292	0.106569901	0.25721172	0.162598613	2
0.2108252	0.176122449	0.36861167	0.330551627	1	0.010248447	0.053571429	0.066901408	0.035148515	1	0.026129792	0.066502463	0.067346608	0.007055878	2	0.193142857	0.258742857	0.353014085	0.234693069	2
0.156800608	0.175801749	0.150905433	0.379066478	1	0.026256352	0.087662338	0.055697823	0.03330333	1	0.01162378	0.059795918	0.068008048	0.015983027	2	0.021368314	0.080597015	0.225772546	0.117112458	2
0.160029229	0.21144958	0.186826843	0.423485731	1	0.068322981	0.357142857	0.211267606	0	1	0.072884317	0.101785714	0.085607394	0.011912129	2	0.018293202	0.029941292	0.160910669	0.093855961	2
0.112314563	0.117827627	0.143173088	0.258489485	1	0.043781245	0.077700348	0.059429749	0.037430572	1	0.017697609	0.045009785	0.06482732	0.01017225	2	0.034694403	0.056128487	0.232269356	0.105102818	2
0.095684301	0.16637931	0.178484701	0.41421987	1	0.013664596	0.016785714	0.032746479	0.016089109	1	0.020772947	0.06031746	0.05258216	0.013311331	2	0.020544673	0.06043956	0.273564464	0.116527037	2
0.074758662	0.170395869	0.238079077	0.350948348	1	0.005150735	0.016724739	0.017176228	0.059164453	2	0.02780519	0.054339119	0.067263393	0.023595818	2	0.018151119	0.036199723	0.187474361	0.089781794	2
0.067297835	0.177253814	0.237385478	0.402191675	1	0.010163749	0.002597403	0.015364917	0.02520252	2	0.012889868	0.06328725	0.056489474	0.010965613	2	0.027219583	0.057983193	0.225559238	0.103814793	2
0.164107754	0.144462279	0.105238171	0.459339192	1	0.007166746	0.042857143	0.028169014	0.045696877	2	0.020025701	0.027832512	0.047960175	0.011266644	2	0.052772689	0.063823227	0.275711825	0.076643636	2
0.065938332	0.146556122	0.216926559	0.387464639	1	0.008281573	0.011111111	0.009389671	0.00660066	2	0.010607858	0.031460674	0.039563222	0.01257092	2	0.027051324	0.05018797	0.244625649	0.091453882	2
0.066252588	0.084639017	0.172648796	0.259874375	1	0.006688963	0.020879121	0.005417118	0.051789794	2	0.035533728	0.04717608	0.066273611	0.017422672	2	0.057208238	0.042481203	0.220163084	0.075994442	2
0.028950416	0.04527845	0.209119122	0.485484142	2	0.004270186	0.002678571	0.002640845	0.008044554	2	0.024005372	0.023037323	0.046440807	0.046472215	2	0.045519077	0.030612245	0.18249497	0.079773692	2
0.026553837	0.083125599	0.279043388	0.470662502	2	0.025140491	0.021768707	0.003353454	0.026874116	2	0.029225237	0.029924812	0.089992587	0.015007817	2	0.037820552	0.03960396	0.197043648	0.071267523	2
0.04842615	0.12748184	0.283480544	0.472142977	2	0.020933977	0.036507937	0.01304121	0.046938027	2	0.029712943	0.037966538	0.05773379	0.018018018	2	0.043626146	0.034693878	0.146210597	0.062706271	2
0.039687614	0.105042017	0.278065452	0.466511357	2	0.00216041	0.008074534	0.005511329	0.064141197	2	0.019972157	0.042364532	0.058644973	0.018094913	2	0.06805293	0.028364389	0.137579098	0.092409241	2
0.146189971	0.218815331	0.390587427	0.593576431	2	0.004347826	0.002857143	0.006338028	0.026732673	2	0.041949355	0.035934066	0.044420368	0.007006855	2	0.038281151	0.026530612	0.100891061	0.081228531	2
0.022332333	0.053611557	0.256527932	0.441873401	2	0.002732919	0.006285714	0.008450704	0.01980198	2	0.049959492	0.025	0.049142682	0.021954369	2	0.060932463	0.053526221	0.188981993	0.080461211	2
0.0313794	0.045535714	0.178697183	0.386860561	2	0.00591541	0.002721088	0.005365526	0.011315417	2	0.040492777	0.017127072	0.01836433	0.008697555	2	0.050706789	0.139039409	0.185041282	0.152099693	2
0.034845773	0.042857143	0.21707647	0.335626783	2	0.009258174	0.005390836	0.032155195	0.058471885	2	0.041624177	0.019083156	0.03536893	0.011526526	2	0.029851692	0.102186589	0.179936763	0.121034552	2
0.015057406	0.071428571	0.300896287	0.458445845	2	0.002329193	0.0125	0.036971831	0.040841584	2	0.026326934	0.076461039	0.108354673	0.02340234	2	0.049188539	0.085253456	0.199454793	0.095336953	2
0.020718722	0.031428571	0.175855131	0.342998586	2	0.005081875	0.002597403	0.037131882	0.03870387	2	0.020397209	0.07627866	0.063380282	0.015279306	2	0.043195935	0.115584416	0.207746479	0.121737174	2
0.027089725	0.061962134	0.231291363	0.397948229	2	0.011466794	0.002197802	0.009750813	0.020563595	2	0.019695979	0.078947368	0.101556709	0.027357999	2	0.087706147	0.148768473	0.180427392	0.123079549	2
0.050310559	0.052959184	0.254627767	0.464851485	2	0.005434783	0.001785714	0.001760563	0.034653465	2	0.024541736	0.067247387	0.052559258	0.00543347	2	0.043858537	0.09212828	0.11440069	0.105273793	2
0.019750157	0.038041734	0.180883051	0.367004116	2	0.006832298	0.004285714	0.050704225	0.046534653	2	0.022386128	0.074107143	0.051643192	0.026712046	2	0.062974465	0.163492063	0.199921753	0.118261826	2
0.02252184	0.029384437	0.236115882	0.431377284	2	0.034782609	0.027142857	0.004225352	0.015841584	2	0.022753828	0.051768034	0.041277367	0.016861092	2	0.047084753	0.084331797	0.139027715	0.098371127	2
0.0240086	0.021291209	0.198131094	0.37185834	2	0.011801242	0.001428571	0.025352113	0.027722772	2	0.019427451	0.097851772	0.040665043	0.022854165	2	0.036823425	0.087755102	0.195171026	0.093116455	2
0.022791438	0.024675325	0.261436387	0.414532362	2	0.01552795	0.053333333	0.04084507	0.03630363	2	0.011840062	0.046316964	0.022557218	0.010365099	2	0.03915744	0.055900621	0.164115126	0.068445975	2
0.027631044	0.016955941	0.288403317	0.394003886	2	0.020658925	0.039751553	0.012553582	0.020232458	2	0.021245059	0.040584416	0.060179257	0.017551755	2	0.05116051	0.058646617	0.150852483	0.076862949	2
0.025123875	0.015890851	0.314131983	0.444320837	2	0.016629934	0.047926267	0.008178101	0.064835516	2	0.013998331	0.030277186	0.035526592	0.007093247	2	0.044489383	0.057807309	0.126433017	0.077826387	2
0.029479216	0.008901099	0.216251354	0.332597106	2	0.00780379	0.022710623	0.004333694	0.03960396	2	0.024216624	0.049438202	0.03671467	0.011013461	2	0.026986507	0.045812808	0.148615833	0.096620007	2
0.029981534	0.007799228	0.303920822	0.379395237	2	0.011645963	0.050892857	0.003961268	0.071163366	2	0.017274845	0.027678571	0.043573944	0.015676568	2	0.053295933	0.038248848	0.103134939	0.083998722	2
0.041624177	0.102878465	0.232394366	0.418870992	2	0.011063665	0.041071429	0.003521127	0.047029703	2	0.028860029	0.055844156	0.046663821	0.01180118	2	0.049324077	0.184033613	0.31980116	0.190739662	2
0.02447205	0.084380952	0.214460094	0.38039604	2	0.015139752	0.026785714	0.014084507	0.063737624	2	0.033931447	0.026851852	0.039645279	0.015493216	2	0.077449613	0.216909621	0.189422248	0.151141645	2
0.031499556	0.09829932	0.256371563	0.452734559	2	0.003680699	0.013227513	0.003651539	0.023835717	2	0.013633014	0.060532688	0.053592743	0.006293002	2	0.115442279	0.156650246	0.143273434	0.153977467	2
0.032566728	0.081467181	0.213741911	0.446882526	2	0.008695652	0.008571429	0.00528169	0.032178218	2	0.031241864	0.087254063	0.051699418	0.010671726	2	0.027260179	0.158928571	0.225743349	0.233773377	2
0.044541436	0.088674389	0.215708666	0.50049059	2	0.005521049	0.023280423	0.007042254	0.021452145	2	0.019121755	0.059887711	0.018451319	0.007998616	2	0.02851894	0.07082495	0.193414005	0.16538837	2
0.023903633	0.064502165	0.167591407	0.406540654	2	0.007489953	0.005042017	0.004142502	0.057658707	2	0.006022963	0.057359307	0.026248399	0.007350735	2	0.028492556	0.112698413	0.202995752	0.145685997	2
0.023343685	0.10952381	0.232394366	0.445709571	2	0.006941907	0.004621849	0.004142502	0.060279557	2	0.011588023	0.026865672	0.040151356	0.013004286	2	0.020353559	0.09956044	0.130877573	0.119878142	2
0.013038737	0.043402399	0.157294915	0.351220618	2	0.008447205	0.001714286	0.005070423	0.072079208	2	0.020837508	0.056682028	0.057246706	0.011178537	2	0.009258174	0.073045822	0.101780494	0.095647301	2
0.033671134	0.035526316	0.199036323	0.408285565	2	0.007453416	0	0.002816901	0.053465347	2	0.010960906	0.064285714	0.07021541	0.008444962	2	0.009213251	0.052380952	0.149295775	0.110561056	2
0.020800231	0.036877076	0.169996725	0.384987336	2	0.004576659	0.032330827	0.012601927	0.041167275	2	0.007398612	0.061344538	0.032725766	0.008881771	2	0.020120724	0.054527163	0.122594723	0.077813415	2
0.028541852	0.049829932	0.202548625	0.445426686	2	0.010511228	0.013186813	0.017334778	0.0312262	2	0.006576544	0.03907563	0.03976802	0.01252184	2	0.022857143	0.026857143	0.127887324	0.068910891	2
0.021483376	0.039159664	0.175973488	0.40780431	2	0.002484472	0.004285714	0.001408451	0.020792079	2	0.024430642	0.058095238	0.057276995	0.016391639	2	0.050406116	0.062087912	0.115384615	0.088728104	2
0.013664596	0.039495798	0.15956918	0.465812464	2	0.041703638	0.030612245	0.03722334	0.016973126	2	0.029559231	0.041824441	0.02494485	0.014433974	2	0.015027049	0.148387097	0.190368015	0.157777068	2
0.016224031	0.024014778	0.137202525	0.440252646	2	0.00437083	0.008994709	0.015649452	0.030069674	2	0.027545234	0.022360248	0.027250459	0.009470512	2	0.044285714	0.121714286	0.120140845	0.128415842	2
0.04131585	0.128042328	0.341784038	0.433443344	2	0.002615234	0.006015038	0.007412898	0.014069828	2	0.005557372	0.044611529	0.027674821	0.008337676	2	0.079503106	0.139047619	0.047887324	0.058085809	2
0.035089134	0.125695733	0.257545272	0.431335991	2	0.003726708	0.029714286	0.002816901	0.032475248	2	0.026780673	0.074025974	0.029449424	0.015944452	2	0.02765454	0.042517007	0.056338028	0.087694484	2
0.019127612	0.073376623	0.275608195	0.466246625	2	0.005646527	0.015584416	0.008962868	0.03690369	2	0.011808068	0.030141287	0.007893515	0.006310521	2	0.039337474	0.014285714	0.098591549	0.0330033	2
0.028866348	0.127543679	0.24409768	0.414773132	2	0.003549246	0.014285714	0.033534541	0.024988213	2	0.018252152	0.016541353	0.020385471	0.007295466	2	0.024401065	0.120408163	0.022132797	0.0572843	2
0.02314404	0.06462585	0.208584842	0.392503536	2	0.004140787	0.023809524	0.022300469	0.052805281	2	0.006611901	0.005837174	0.009086779	0.002980943	2	0.091634562	0.176582278	0.285968978	0.11085349	2
0.020037807	0.124968944	0.288181261	0.452260009	2	0.014614541	0.005882353	0.022369511	0.104834013	2	0.025179169	0.067252747	0.014301192	0.007616146	2	0.036767968	0.094515306	0.225100604	0.081506365	2
0.022144207	0.091925466	0.177219841	0.371760654	2	0.013198758	0.022321429	0.022887324	0.123143564	2	0.019355771	0.062458472	0.063544055	0.021644025	2	0.032670807	0.093428571	0.229295775	0.061188119	2
0.008148612	0.075753604	0.191756041	0.352166409	2	0.006708075	0.022857143	0.022535211	0.028910891	2	0.014842301	0.032467532	0.029998171	0.01530153	2	0.038992409	0.085119048	0.160602504	0.059818482	2
0.008841798	0.049915966	0.176470588	0.371461852	2	0.016244625	0.025274725	0.014084507	0.028941356	2	0.029472659	0.025770308	0.035901685	0.012036498	2	0.037983755	0.120879121	0.22567714	0.084234577	2
0.019553715	0.055238095	0.188002087	0.372790612	2	0.005434783	0.008333333	0.002347418	0.022277228	2	0.02506139	0.067940199	0.041107108	0.011397651	2	0.034555157	0.108651911	0.162269391	0.057314182	2
0.021132291	0.024466338	0.16820463	0.336747468	2	0.016858917	0.012755102	0.012575453	0.016619519	2	0.025034859	0.056413994	0.048577177	0.018892706	2	0.038523274	0.120385233	0.212533629	0.076760485	2
0.024469908	0.027955665	0.126517727	0.383919426	2	0.005323869	0.00952381	0.020120724	0.014144272	2	0.017260543	0.052781955	0.035137139	0.01427827	2	0.024580415	0.024620061	0.078813305	0.057510006	2
0.015786749	0.129563492	0.216940532	0.339383938	2	0.004517222	0.003896104	0.002560819	0.02070207	2	0.023340961	0.039398496	0.055744996	0.01865555	2	0.027705132	0.056390977	0.11823573	0.05224075	2
0.042376988	0.119655522	0.185495954	0.39737378	2	0.006625259	0.014285714	0.033802817	0.073927393	2	0.016563147	0.023389356	0.043910522	0.01320132	2	0.025282128	0.024547284	0.114263043	0.066239018	2
0.019399302	0.041878669	0.104572641	0.326868303	2	0.021456804	0.017316017	0.008109262	0.03270327	2	0.025465839	0.068681319	0.059804984	0.018354912	2	0.014680971	0.043506494	0.091549296	0.077407741	2
0.013963118	0.02469546	0.139098155	0.290966306	2	0.006901311	0.006349206	0.005738132	0.036670334	2	0.011499556	0.026530612	0.026961771	0.008769448	2	0.010619114	0.04516129	0.092685143	0.053976365	2
0.021506211	0.018035714	0.100528169	0.222648515	2	0.027117103	0.055400697	0.015458605	0.030910408	2	0.007992008	0.05044955	0.036048459	0.006854532	2	0.020703934	0.09	0.086150235	0.057590759	2
0.010131351	0.020608899	0.149272685	0.373478331	2	0.014987848	0.022981366	0.012247397	0.042402066	2	0.006383713	0.043948413	0.022691706	0.010038504	2	0.072808834	0.156507937	0.203755869	0.139933993	2
0.083801637	0.168480726	0.302146211	0.399889989	2	0.006812262	0.020276498	0.008178101	0.017246886	2	0.011854993	0.05467033	0.041170098	0.011947829	2	0.055161195	0.085714286	0.110999329	0.051155116	2
0.035545169	0.095898161	0.255333984	0.293892756	2	0.012636539	0.013793103	0.013598834	0.037896893	2	0.03219673	0.077259475	0.046565105	0.016164882	2	0.069020867	0.122792937	0.164108245	0.08610524	2
0.028393966	0.095663265	0.191146881	0.234264498	2	0.012787724	0.012605042	0.011599006	0.039021549	2	0.033998039	0.052819549	0.039659007	0.016414799	2	0.053758835	0.098522167	0.118018456	0.067599863	2
0.033829826	0.089459085	0.160672775	0.197539171	2	0.021295475	0.033333333	0.004024145	0.043847242	2	0.030089717	0.073333333	0.041001565	0.010561056	2	0.034161491	0.035714286	0.088028169	0.069306931	2
0.04680144	0.104458599	0.222032834	0.301822539	2	0.012652404	0.029100529	0.017736046	0.015768243	2	0.044200491	0.093687708	0.075827055	0.02763067	2	0.042070393	0.101333333	0.121502347	0.075643564	2
0.020327499	0.062809917	0.185892213	0.30226659	2	0.003288272	0.003361345	0.001657001	0.019219569	2	0.004076087	0.027678571	0.023767606	0.006497525	2	0.053571429	0.048214286	0.060299296	0.066212871	2
0.030829215	0.101147028	0.234913128	0.276288213	2	0.006775833	0.00974026	0.004481434	0.015751575	2	0.040402822	0.102080444	0.050731574	0.021436124	2	0.027233636	0.067032967	0.125315999	0.053566895	2
0.016249451	0.03001443	0.159482145	0.227822782	2	0.008540373	0.014880952	0.01056338	0.021864686	2	0.027160754	0.040556901	0.039508236	0.015271019	2	0.053571429	0.048214286	0.060299296	0.066212871	2
0.027905945	0.058367347	0.183299799	0.23437058	2	0.047300526	0.054395604	0.063380282	0.024371668	2	0.021876546	0.064475348	0.041007105	0.009988609	2	0.029872819	0.09829932	0.209255533	0.103017445	3
0.013358292	0.016634051	0.100810342	0.117523396	2	0.013139035	0.034615385	0.02979415	0.03960396	2	0.027160754	0.040556901	0.039508236	0.015271019	2	0.066466767	0.065024631	0.22664724	0.087515648	3
0.009594055	0.03494898	0.13971328	0.28907355	2	0.030807453	0.059428571	0.036056338	0.031683168	2	0.011756877	0.035204082	0.029275654	0.008062235	3	0.027479767	0.028354978	0.172855314	0.079057906	3
0.016397516	0.056285714	0.18915493	0.292277228	2	0.024479357	0.086134454	0.046810273	0.04426325	2	0.044358586	0.0287964	0.055561717	0.00841974	3	0.035714286	0.02452381	0.197887324	0.102640264	3
0.013426563	0.052437981	0.22754491	0.290982392	2	0.002760524	0.003174603	0.001564945	0.0330033	2	0.042193189	0.01862069	0.049247207	0.013724821	3	0.041811847	0.070383275	0.229130883	0.097802463	3
0.068883006	0.148360656	0.253521127	0.331358546	2	0.021174478	0.07987013	0.010883483	0.052205221	2	0.035084774	0.018822394	0.053102398	0.010302382	3	0.055383023	0.036507937	0.095070423	0.078107811	3
0.037119196	0.058843537	0.163480885	0.259075908	2	0.03697131	0.067346939	0.014755198	0.061763319	2	0.020250149	0.027495108	0.036658306	0.00786654	3	0.051242236	0.038928571	0.105985915	0.075247525	3
0.05688457	0.12446959	0.17277925	0.306734634	2	0.014383786	0.028571429	0.010378058	0.031787389	2	0.034545992	0.038503401	0.035412475	0.011598303	3	0.055524186	0.056709957	0.069568929	0.069306931	3
0.039715719	0.104120879	0.203412784	0.26456588	2	0.03697131	0.067346939	0.014755198	0.061763319	2	0.020674357	0.027142857	0.027967807	0.017538897	3	0.098491571	0.082993197	0.102615694	0.079915134	3
0.372391653	0.238523274	0.202563697	0.305206363	2	0.004868222	0.008108108	0.004567948	0.059941129	3	0.045717175	0.019435216	0.031280708	0.011743035	3	0.099378882	0.09047619	0.094835681	0.083388339	3
0.032936751	0.100503018	0.215135886	0.325268442	2	0.008361204	0.014285714	0.015709642	0.041888804	3	0.033651618	0.031130064	0.049400883	0.017437565	3	0.06543406	0.066445183	0.067802162	0.081510477	3
0.026881173	0.041686183	0.120641884	0.278039279	2	0.022182786	0.017006803	0.008718981	0.049976426	3	0.074343048	0.059120879	0.070422535	0.022848439	3	0.036077706	0.021276596	0.059634402	0.057931325	3
0.018820343	0.048335124	0.146457694	0.282810988	2	0.005590062	0.005714286	0.004225352	0.049009901	3	0.039855072	0.048809524	0.060446009	0.020627063	3	0.056038647	0.144761905	0.164632238	0.164136414	3
0.026881173	0.041686183	0.120641884	0.278039279	2	0.003881988	0.004464286	0.01584507	0.031559406	3	0.033507682	0.030075188	0.044106746	0.023710266	3	0.076475155	0.201488095	0.147593897	0.152021452	3
0.01773913	0.028457143	0.218253521	0.359049505	3	0.012900143	0.026373626	0.012639942	0.156892612	3	0.023397455	0.064424411	0.041433064	0.008507161	3	0.02374863	0.01092437	0.062966031	0.068142108	3
0.048491571	0.043367347	0.248993964	0.379137199	3	0.006743567	0.012244898	0.010462777	0.041867044	3	0.012110066	0.07980846	0.023526635	0.007190663	3	0.053830228	0.042261905	0.083333333	0.08209571	3
0.032749859	0.027372627	0.205948981	0.351796718	3	0.010121923	0.017460317	0.005216484	0.019251925	3	0.019698314	0.013333333	0.014755198	0.006506365	3	0.025621118	0.017261905	0.042840376	0.051567657	3
0.034374852	0.022900763	0.210622514	0.368830776	3	0.01863354	0.005494505	0.012278801	0.058136583	3	0.027149901	0.02562592	0.023086975	0.011534143	3	0.025288376	0.028061224	0.056841046	0.046676096	3
0.017114259	0.031038027	0.237308745	0.418120949	3	0.015182885	0.010582011	0.012519562	0.057205721	3	0.024264236	0.012016021	0.016190602	0.00814287	3	0.032298137	0.031428571	0.029577465	0.054455446	3
0.02989557	0.059026688	0.137130475	0.446197367	3	0.02231424	0.019047619	0.009389671	0.049871654	3	0.021709553	0.022176871	0.021327968	0.0097124	3	0.118012422	0.004761905	0.004694836	0.059405941	3
0.019723221	0.043358396	0.134914752	0.388917839	3	0.01242236	0.016964286	0.008362676	0.060334158	3	0.02745446	0.01212485	0.004615931	0.004576088	3	0.017253278	0.048412698	0.03599374	0.067106711	3
0.041407867	0.057539683	0.103873239	0.362623762	3	0.005434783	0.008035714	0.007922535	0.017326733	3	0.009682134	0.009383754	0.004142502	0.003106193	3	0.001552795	0.003571429	0.028169014	0.054455446	3
0.039571228	0.041935484	0.128805089	0.41328649	3	0.001035197	0.021428571	0.002347418	0.011551155	3	0.011824247	0.027619048	0.008450704	0.004693803	3	0.022296544	0.065567766	0.089201878	0.056613354	3
0.059492629	0.049741824	0.153062956	0.425623285	3	0.004517222	0.011688312	0.00128041	0.03690369	3	0.003998979	0.00332681	0.005981092	0.00311949	3	0.018522626	0.084693878	0.057344064	0.051096181	3
0.044858523	0.053373016	0.119522692	0.413641364	3	0.007291385	0.00621118	0.011635028	0.059836418	3	0.009353307	0.05394958	0.022618061	0.009551543	3	0.018143184	0.039849624	0.065233506	0.048723293	3
0.025066548	0.028741497	0.133132126	0.40747289	3	0.013487134	0.011020408	0.010060362	0.040169731	3	0.01443186	0.045546218	0.024109362	0.013570181	3	0.0137192	0.0566719	0.085280916	0.061364378	3
0.03071915	0.10636833	0.322586119	0.452821186	3	0.017468944	0.019642857	0.01584507	0.03279703	3	0.011556559	0.019480519	0.012121212	0.006840684	3	0.029114907	0.057738095	0.052523474	0.047235974	3
0.029724933	0.100185529	0.309676239	0.499485663	3	0.018929311	0.012244898	0.01676727	0.041018388	3	0.006925741	0.038685209	0.030163281	0.011565758	3	0.055535258	0.121008403	0.054681027	0.043098427	3
0.013711473	0.014285714	0.082115334	0.313375677	3	0.003881988	0.012053571	0.007482394	0.025061881	3	0.027257697	0.036793422	0.019049549	0.005983332	3	0.066505075	0.106968641	0.077980076	0.05554214	3
0.020607186	0.016555407	0.087271291	0.305357639	3	0.004968944	0.01	0.009859155	0.037623762	3	0.014897492	0.031901182	0.014614	0.004094394	3	0.020892151	0.063636364	0.034571063	0.051305131	3
0.016672115	0.013784461	0.056832221	0.269498002	3	0.005922288	0.009966777	0.003603013	0.01197329	3	0.027336861	0.059700176	0.016344983	0.011062217	3	0.028428094	0.029120879	0.22020585	0.113099772	4
0.019633646	0.021549637	0.063141561	0.290401074	3	0.010869565	0.040714286	0.004225352	0.056435644	3	0.021469079	0.022826087	0.023729333	0.004735256	3	0.049083472	0.029268293	0.252490553	0.069306931	4
0.025020509	0.018867925	0.055806537	0.341490753	3	0.006096158	0.028306878	0.010693792	0.045471214	3	0.034730578	0.017427076	0.036870437	0.008190348	4	0.059610076	0.046825397	0.19170579	0.083883388	4
0.026639061	0.015873016	0.096087637	0.310451045	3	0.010667027	0.008074534	0.021126761	0.017003874	3	0.045655376	0.016200295	0.055031218	0.009084414	4	0.073828346	0.060064935	0.204225352	0.079657966	4
0.009633667	0.014965986	0.132030277	0.34848791	3	0.007808341	0.016326531	0.004828974	0.03281471	3	0.05426087	0.021828571	0.036169014	0.008	4	0.038574698	0.016165414	0.1806894	0.078817092	4
0.004761905	0.004761905	0.031924883	0.09950495	3	0.024034567	0.045962733	0.004286589	0.020232458	3	0.07713419	0.046400886	0.062343051	0.017806432	4	0.060768843	0.049420849	0.223068139	0.0754616	4
0.013146998	0.036428571	0.169131455	0.201237624	3	0.003822265	0.002197802	0.002166847	0.01980198	3	0.026331904	0.012474849	0.033723468	0.01227165	4	0.023521026	0.042622951	0.257677211	0.083590326	4
0.014614541	0.070588235	0.112365369	0.260993011	3	0.025140491	0.046258503	0.001341382	0.072607261	3	0.022084196	0.031040564	0.038949748	0.011856741	4	0.010425909	0.041326531	0.193158954	0.092291372	4
0.013502565	0.021325052	0.059808124	0.188118812	3	0.02173913	0.012946429	0.003961268	0.015779703	3	0.027580597	0.028571429	0.069416499	0.014733616	4	0.023333893	0.024324324	0.195470118	0.060610115	4
0.009483141	0.068112245	0.174044266	0.2447843	3	0.036823425	0.015306122	0.009054326	0.007779349	4	0.015072464	0.007619048	0.037183099	0.00990099	4	0.060917344	0.057417582	0.091007584	0.070258949	4
0.022344116	0.057606679	0.119443936	0.272791565	3	0.002866699	0.004395604	0.006500542	0.021325209	4	0.059870654	0.040206186	0.039930303	0.013269368	4	0.049928333	0.06996337	0.123329722	0.063467885	4
0.015581495	0.036330049	0.099684313	0.295237282	3	0.046448825	0.003726708	0.012247397	0.018941025	4	0.026205265	0.02122449	0.022669349	0.011598303	4	0.039534654	0.046485261	0.118041583	0.061763319	4
0.018174997	0.054074784	0.113999433	0.311582165	3	0.033126294	0.024285714	0.007981221	0.0330033	4	0.033054901	0.042692939	0.032054395	0.016160237	4	0.028837622	0.023877551	0.214486922	0.057425743	4
0.019830876	0.031841652	0.118784999	0.248717643	3	0.01863354	0.006632653	0.009557344	0.038896747	4	0.028361895	0.033218589	0.029865943	0.009065967	4	0.084445619	0.055927052	0.178903206	0.053296819	4
0.020013803	0.014047619	0.233568075	0.381353135	4	0.00931677	0.006462585	0.012743125	0.055398397	4	0.015303836	0.023416789	0.037171483	0.008880269	4	0.045572729	0.029734219	0.171798231	0.045130094	4
0.040943085	0.029008746	0.220321932	0.404324106	4	0	0.071428571	0.14084507	0	4	0.026915114	0.028822055	0.027180628	0.006253257	4	0.084886128	0.053968254	0.114553991	0.052585259	4
0.035555338	0.018785152	0.180769657	0.334450768	4	0.010511228	0.003296703	0.01191766	0.04112719	4	0.020641195	0.016017316	0.037985489	0.01410141	4	0.025430681	0.016172507	0.042785012	0.056416962	4
0.080691797	0.067980296	0.259592035	0.406879481	4	0.064285714	0.042857143	0.023943662	0.06980198	4	0.043395445	0.043428571	0.052018779	0.012673267	4	0.037094548	0.033730159	0.08372457	0.04840484	4
0.034817601	0.04416499	0.184487205	0.348138335	4	0.023464458	0.017777778	0.009389671	0.03080308	4	0.017954193	0.017857143	0.023547535	0.010597153	4	0.084261104	0.037196765	0.097794313	0.060713619	4
0.041651443	0.041176471	0.177713339	0.387449039	4	0.025661981	0.027067669	0.004077094	0.037519541	4	0.024949995	0.026150121	0.021246121	0.011327404	4	0.041703638	0.023809524	0.113346747	0.047619048	4
0.022976317	0.037049942	0.266804076	0.404733156	4	0.007124589	0.017647059	0.006213753	0.006988934	4	0.043962249	0.020779221	0.013352844	0.009450945	4	0.079987881	0.037630662	0.079010649	0.050953876	4
0.019287349	0.006766917	0.154002965	0.34119333	4	0.005733397	0.006227106	0.003611412	0.039096217	4	0.042005507	0.01826215	0.007695658	0.006328468	4	0.095302795	0.109821429	0.119498239	0.108446782	4
0.020722256	0.032869785	0.219244672	0.373170945	4	0.015873016	0.012698413	0.003912363	0.011826183	4	0.034522606	0.02358804	0.015067147	0.005526134	4	0.067208154	0.049084249	0.052726616	0.05432851	4
0.02454895	0.026938776	0.137759893	0.346063178	4	0.009760426	0.007346939	0.002414487	0.019236209	4	0.029615627	0.033747412	0.052255562	0.020662936	4	0.10267461	0.058017493	0.059499856	0.065467771	4
0.039525692	0.04963925	0.145966709	0.341634163	4	0.004968944	0.016428571	0.016197183	0.032673267	4	0.033406077	0.022972973	0.034259612	0.01605566	4	0.092017483	0.062433862	0.052686489	0.068940227	4
0.038865998	0.061103253	0.139171664	0.331634154	4	0.007608696	0.015357143	0.008802817	0.028712871	4	0.048198758	0.015428571	0.052535211	0.026237624	4	0.066374376	0.065266106	0.043082022	0.058823529	4
0.022556391	0.027694236	0.197430195	0.359996526	4	0.009423859	0.01182266	0.004371054	0.029020143	4	0.038777908	0.011776062	0.022459079	0.010302382	4	0.077795031	0.081071429	0.038732394	0.090841584	4
0.100189036	0.074120083	0.153092468	0.275936289	4	0.006459627	0.001142857	0.014084507	0.013465347	4	0.04367236	0.025	0.032350352	0.005259901	4	0.038745933	0.025170068	0.018779343	0.042432815	4
0.037537132	0.020600414	0.163196571	0.309728799	4	0.023537104	0.009022556	0.00222387	0.015633142	4	0.033756414	0.019565217	0.031230863	0.011192424	4	0.066252588	0.049206349	0.036664431	0.062077636	4
0.046160361	0.038311688	0.178617157	0.365886589	4	0.034549689	0.010714286	0.01584507	0.009282178	4	0.010693475	0.011634757	0.014374909	0.008063693	4	0.02484472	0.017142857	0.016901408	0.035643564	4
0.024347826	0.018971429	0.139380282	0.31049505	4	0.021614907	0.04	0.029859155	0.091089109	4	0.036007471	0.020579421	0.026790111	0.011908883	4	0.102484472	0.14047619	0.037558685	0.155115512	4
0.029225821	0.042219388	0.133677062	0.302422207	4	0.00931677	0.010119048	0.011443662	0.048679868	4	0.01552795	0.004017857	0.013644366	0.005878713	4	0.032919255	0.032857143	0.009859155	0.037623762	4
0.056823425	0.027020408	0.07444668	0.27009901	4	0.019181586	0.015546218	0.013256007	0.056348282	4	0.008575137	0.006076759	0.012507883	0.003620511	4	0.074534161	0.464285714	0.133802817	0.341584158	4
0.048509317	0.026	0.102957746	0.284455446	4	0.016999019	0.008270677	0.008895478	0.018890047	4	0.010056196	0.005344995	0.009198045	0.003771806	4	0.167701863	0	0	0.02970297	4
0.052825182	0.035506241	0.096266922	0.307891954	4	0.016624041	0.01092437	0.014084507	0.01456028	4	0.01040097	0.00989011	0.007667306	0.004804031	4	0.107142857	0.021428571	0.13028169	0.175742574	4
0.04824498	0.064451827	0.181788405	0.471678563	4	0.002795031	0.024285714	0.019014085	0.054950495	4	0.008366079	0.004227405	0.004167864	0.003334007	4	0.077639752	0.052380952	0.009389671	0.03630363	4
0.03000726	0.035992579	0.103713188	0.373408769	4	0.008074534	0.009642857	0.003521127	0.025247525	4	0.009732168	0.010919017	0.006190006	0.003531563	4	0.130434783	0.09047619	0.028169014	0.056105611	4
0.041180124	0.029142857	0.116760563	0.391782178	4	0.021334053	0.017391304	0.004286589	0.038312527	4	0.010538642	0.006674473	0.003809744	0.003814316	4	0.098136646	0.002857143	0.014084507	0.061386139	4
0.036147032	0.028103044	0.089817594	0.314072391	4	0.003332828	0.003832753	0.006870491	0.012798841	4	0.020585626	0.01	0.00804829	0.004031117	4	0.099096556	0.149675325	0.247759283	0.141539154	4
0.033365186	0.015567766	0.091368725	0.359101295	4	0.00272686	0.004529617	0.003435246	0.023907269	4	0.020967944	0.01198466	0.004537291	0.004053425	4	0.106033718	0.166326531	0.261569416	0.140028289	4
0.030931677	0.031714286	0.106056338	0.392079208	4	0.004813665	0.003571429	0.002112676	0.025742574	4	0.017724587	0.053222997	0.039247681	0.007123883	4	0.037593985	0.07518797	0.177168273	0.128191767	4
0.011217206	0.018123667	0.059701493	0.307965125	4	0.002484472	0.001269841	0.003442879	0.024642464	4	0.021295475	0.044800777	0.040337262	0.006533306	4	0.093437753	0.142236025	0.195345989	0.178217822	4
0.023150762	0.045800866	0.132394366	0.354455446	4	0.012300572	0.003081232	0.003314002	0.00990099	4	0.022563062	0.038629738	0.020767462	0.005405132	4	0.223084886	0.236904762	0.299295775	0.174092409	4
0.010595543	0.005602241	0.067108534	0.282275286	4	0.002009499	0.003361345	0.004142502	0.022422831	4	0.038632659	0.049544073	0.03326341	0.007092199	4	0.069254658	0.059285714	0.178169014	0.225247525	4
0.012358981	0.010349854	0.094854843	0.344311982	4	0.003354037	0.003142857	0.003380282	0.008514851	4	0.026160029	0.048319328	0.022369511	0.003552708	4	0.258385093	0.428571429	0.309859155	0.318811881	4
0.006267645	0.005974026	0.073879641	0.319171917	4	0.014906832	0.006428571	0.004577465	0.01509901	4	0.02578457	0.022838346	0.119347665	0.161347056	4	0.22826087	0.2	0.232394366	0.212871287	4
0.017677974	0.021611722	0.094257855	0.329694508	4	0.013824885	0.001843318	0.001817356	0.022995848	4	0.030295348	0.031049563	0.022276516	0.004546373	4	0.053830228	0.088095238	0.089788732	0.134075908	4
0.012874082	0.005714286	0.034058899	0.284968497	4	0.00310559	0.021428571	0.010883483	0.010351035	4	0.030445874	0.027423469	0.01584507	0.004066478	4	0.056418219	0.011904762	0.051643192	0.065181518	4
0.011042098	0.008956916	0.068634026	0.288150244	4	0.00621118	0.004464286	0.004401408	0.006806931	4	0.015245624	0.052727273	0.007682458	0.004260426	4	0.064500717	0.010989011	0.013001083	0.067022087	4
0.006636603	0.005283757	0.046305229	0.303404313	4	0.004658385	0.001785714	0.000880282	0.021039604	4	0.031254658	0.009714286	0.010591549	0.006970297	4	0.046344959	0.036263736	0.054171181	0.105864433	4
0.017293874	0.0232493	0.032173433	0.25761988	4	0.004384362	0.027310924	0.004142502	0.0468841	4	0.032830524	0.007803121	0.010178719	0.006323321	4	0.383742911	0.337888199	0.341090018	0.359018511	4
0.014258709	0.014037267	0.018616044	0.346104176	4	0.005270092	0.034632035	0.007255655	0.03150315	4	0.040526413	0.012588402	0.015339562	0.011175375	4	0.059006211	0.047619048	0.051643192	0.107260726	4
0.034185565	0.088815061	0.36161153	0.525750249	4	0.01257764	0.0275	0.054225352	0.059653465	4	0.050850409	0.022830441	0.016190602	0.006199685	4	0.042236025	0.022857143	0.030985915	0.061386139	4
0.031379962	0.050559006	0.335456216	0.531467929	4	0.005414875	0.00989011	0.007222824	0.023356182	4	0.029385667	0.008763505	0.009942005	0.007488144	4	0.027432712	0.004761905	0.112676056	0.094884488	4
0.026978623	0.061437336	0.302255249	0.486424103	4	0.010418754	0.024884793	0.003634711	0.032577451	4	0.01974268	0.013903061	0.015970825	0.00468529	4	0.029503106	0.046428571	0.028169014	0.069306931	4
0.056297079	0.067629179	0.344620917	0.539393301	4	0.003653635	0.012605042	0.006628003	0.015142691	4	0.019832189	0.004887218	0.0145787	0.004168838	4	0.005175983	0.004761905	0.0657277	0.066006601	4
0.02668507	0.069206349	0.341262389	0.48346168	4	0.010033445	0.010989011	0.006500542	0.025133283	4	0.016933638	0.015037594	0.00948851	0.003230849	4	0.001552795	0.017857143	0.084507042	0.091584158	4
0.021535961	0.036982644	0.229564302	0.296289442	4	0.019021739	0.004464286	0.006161972	0.021658416	4	0.009168885	0.008276644	0.005812654	0.004871916	4	1	1	1	1	4
0.042236025	0.045952381	0.312206573	0.488283828	4	0.015217391	0.002142857	0.004929577	0.023762376	4	0.003799781	0.01092437	0.003645402	0.004193361	4	0.004140787	0.004761905	0.061032864	0.085808581	4
0.024182195	0.049714286	0.228356808	0.495577558	4	0.014811276	0.003296703	0.006500542	0.038080731	4	0.008810185	0.003748734	0.007591649	0.004564286	4	0.780538302	0.780952381	0.748826291	0.737623762	4
0.023440824	0.059099804	0.270982057	0.494642615	4	0.012749264	0.006766917	0.003706449	0.034392913	4	0.010291073	0.003921569	0.003590168	0.00397981	4	0.01863354	0.052380952	0.197183099	0.066006601	4
0.027464402	0.009135083	0.082207531	0.332188321	4	0.001826818	0.002521008	0.002485501	0.019219569	4	0.007304698	0.00362173	0.006050387	0.003137638	4	0.016149068	0.002857143	0.036619718	0.081188119	4
0.032039337	0.010595238	0.041314554	0.237706271	4	0.003822265	0.006593407	0.008667389	0.019040366	4	0.036351749	0.023909774	0.011119348	0.004168838	4	0.041925466	0.053214286	0.051760563	0.053960396	4
0.032786885	0.007259953	0.077349342	0.336390196	4	0.017283284	0.022360248	0.004286589	0.027550581	4	0.019190954	0.009798535	0.008667389	0.002602183	4	0.029653376	0.054608295	0.074284416	0.051900351	4
0.085038976	0.067976989	0.105681066	0.411323011	4	0.001774623	0.002040816	0.002012072	0.012729844	4	0.023014641	0.012882653	0.007671026	0.00362447	4	0.023874224	0.040178571	0.052816901	0.046101485	4
0.026097395	0.010684274	0.07361818	0.365255013	4	0.005533597	0.003376623	0.004865557	0.015661566	4	0.028666985	0.044505495	0.025135428	0.014318355	4	0.012850717	0.034975369	0.031568723	0.07715944	4
0.022220278	0.012273642	0.082920056	0.385650537	4	0.005323869	0.002040816	0.002012072	0	4	0.017209321	0.037033667	0.039382794	0.013937062	4	0.009695501	0.026480836	0.043971144	0.046124125	4
0.019014594	0.00832603	0.124341139	0.401324181	4	0.080267559	0.089010989	0.014084507	0.020563595	4	0.015221765	0.023843058	0.020234081	0.008088133	4	0.015289059	0.04010989	0.02383532	0.047220107	4
0.011727079	0.015031983	0.070527643	0.336707551	4	0.001863354	0.001428571	0.001408451	0.023762376	4	0.009716877	0.015863278	0.015121403	0.010751382	4	0.016149068	0.02952381	0.045070423	0.040264026	4
0.011640212	0.00952381	0.129473135	0.370223689	4	0.002258611	0.003896104	0.002560819	0.02520252	4	0.005800524	0.025974026	0.014899313	0.006055151	4	0.00849951	0.043609023	0.022979985	0.050026055	4
0.003337351	0.008528785	0.075888165	0.264075661	4	0.004140787	0	0.002347418	0.00330033	4	0.012889366	0.016541353	0.012813724	0.006774362	4	0.026708075	0.092857143	0.035211268	0.054455446	4
0.012971648	0.010592809	0.138353933	0.391122786	4	0.00621118	0.010204082	0.004024145	0.02640264	4	0.01427377	0.008241758	0.01056338	0.00466489	4	0.043034605	0.052040816	0.067404427	0.035360679	4
0.014111365	0.014035088	0.137138621	0.316310578	4	0.017112435	0.025947522	0.012647312	0.042432815	4	0.008308996	0.027909177	0.012592109	0.00747492	4	0.031801242	0.078857143	0.078873239	0.049108911	4
0.00808556	0.01183432	0.217184765	0.450758685	4	0.010740166	0.025892857	0.012323944	0.035066007	4	0.017468944	0.029464286	0.032746479	0.005940594	4	0.070097604	0.057142857	0.044265594	0.048090523	4
0.044776962	0.041428571	0.195774648	0.367056706	4	0.014225606	0.026267281	0.018627896	0.025231555	4	0.021277904	0.041725601	0.017570771	0.005979806	4	0.052055605	0.076870748	0.084507042	0.04290429	4
0.016552134	0.004483283	0.214339227	0.398725511	4	0.004658385	0.011830357	0.007922535	0.015006188	4	0.021310773	0.024753695	0.011777562	0.004950495	4	0.034161491	0.016071429	0.045774648	0.040841584	4
0.023234415	0.011322751	0.136880543	0.340080675	4	0.006493506	0.010064935	0.014724712	0.022052205	4	0.029646641	0.021848739	0.011717363	0.004576088	4	0.026086957	0.02	0.018309859	0.048514851	4
0.03035982	0.063916256	0.110733366	0.256145442	4	0.002898551	0.006190476	0.00657277	0.014191419	4	0.023822148	0.02674216	0.02181381	0.002656363	4	0.095238095	0.119047619	0.023474178	0.033828383	4
0.015066309	0.033976834	0.142843548	0.279836767	4	0.013250518	0.017142857	0.005633803	0.011441144	4	0.02199793	0.024801587	0.020344288	0.006463146	4	0.020496894	0.021428571	0.046478873	0.07029703	5
0.027229814	0.039085714	0.102309859	0.19160396	4	0.002740227	0.013865546	0.002899751	0.016598719	4	0.012642615	0.011448835	0.007691539	0.00330033	4	0.08126294	0.034821429	0.087147887	0.047648515	5
0.016760327	0.017573696	0.074558462	0.201320132	4	0.007361399	0.012169312	0.004173187	0.023469014	4	0.029697205	0.023660714	0.005721831	0.004228548	4	0.095928226	0.046984127	0.104538341	0.059845985	5
0.007122913	0.027260813	0.085540768	0.19474975	4	0.02484472	0.050649351	0.003201024	0.018451845	4	0.011732229	0.008333333	0.006651017	0.006050605	5	0.072261779	0.043205575	0.10168327	0.051678339	5
0.014301373	0.023409364	0.062137531	0.184790748	4	0.014196983	0.013469388	0.002816901	0.010749646	4	0.066832298	0.037142857	0.012957746	0.00609901	5	0.00310559	0	0.028169014	0.024752475	5
0.008469791	0.012409812	0.053634941	0.163516352	4	0.004436557	0.014285714	0.017102616	0.00990099	4	0.026397516	0.0125	0.00915493	0.010272277	5	0.002484472	0.007142857	0.042253521	0.053465347	5
0.010943508	0.036139456	0.06639839	0.24339934	4	0.011042098	0.004761905	0.007824726	0.020352035	4	0.068078721	0.03081862	0.012185472	0.005673601	5	0	0.007142857	0	0.03960396	5
0.020274229	0.031266846	0.107361148	0.283952924	4	0.008172605	0.004511278	0.012601927	0.028660761	4	0.007179156	0.005658627	0.003292482	0.004243281	5	0.002070393	0	0	0.112211221	5
0.02791197	0.041975309	0.10050426	0.28896223	4	0.011387164	0.003333333	0.002816901	0.022772277	4	0.009030439	0.009929078	0.003096594	0.00337055	5	0	0	0	0.02970297	5
0.02194617	0.034285714	0.091079812	0.257865787	4	0.002415459	0.023809524	0.00312989	0.01760176	4	0.011052247	0.005882353	0.002899751	0.003567268	5	0	0	0.014084507	0.01980198	5
0.02604137	0.029882045	0.119653702	0.292124625	4	0.003021655	0.008494208	0.012561858	0.02595665	5	0.007636098	0.007731092	0.004722452	0.00314502	5	0.09538598	0.064285714	0.009054326	0.119519095	5
0.023380939	0.031938126	0.156095811	0.333984991	4	0.018173453	0.007936508	0.016692749	0.021635497	5	0.013556576	0.003726708	0.003184323	0.003788205	5	0.083229814	0.077142857	0.055774648	0.116435644	5
0.014451346	0.015333333	0.039812207	0.226270627	4	0.013883814	0.011764706	0.002899751	0.027664531	5	0.013947913	0.012280702	0.004571287	0.002866076	5	0.124223602	0.137142857	0.070422535	0.113861386	5
0.011013101	0.012244898	0.100840336	0.289707962	4	0.021532091	0.004761905	0.002816901	0.027062706	5	0.025291925	0.0344	0.00856338	0.004673267	5	0.067879326	0.094897959	0.175050302	0.12446959	5
0.041118012	0.036	0.061549296	0.248118812	4	0.00220842	0.004761905	0.001564945	0.019141914	5	0.026725571	0.020925553	0.007934934	0.006414726	5	0.022774327	0.002380952	0.035211268	0.146864686	5
0.017794192	0.032046332	0.026265702	0.217286594	5	0.012711252	0.004318937	0.002292827	0.023025558	5	0.029503106	0.045280612	0.014084507	0.006011315	5	0.129192547	0.105	0.09084507	0.114851485	5
0.072137722	0.038245219	0.097371631	0.291806346	5	0.003922851	0.006015038	0.004818384	0.014069828	5	0.034108854	0.071589992	0.022201003	0.0071041	5	0.017598344	0.002380952	0.021126761	0.071782178	5
0.034026465	0.032453416	0.084047765	0.276043909	5	0.00273713	0.0031477	0.006206732	0.014096325	5	0.007140412	0.028346457	0.007984917	0.00428783	5	0.017857143	0.004464286	0.043133803	0.05259901	5
0.043515454	0.024465355	0.097579489	0.288433035	5	0.004176483	0.001477833	0.003156872	0.012973711	5	0.024266039	0.040017746	0.009098067	0.00621118	5	0.069703244	0.03968254	0.062597809	0.082508251	5
0.00586289	0.014953271	0.027774121	0.312205052	5	0.002530481	0.003439153	0.002608242	0.01210121	5	0.031702899	0.013392857	0.003961268	0.00484736	5	0.012681159	0.020238095	0.020539906	0.038778878	5
0.008889395	0.008387942	0.033596072	0.346534653	5	0.01068323	0.018857143	0.002816901	0.028118812	5	0.012919255	0.007428571	0.003943662	0.005412541	5	0.01863354	0.032653061	0.012743125	0.053748232	5
0.003465185	0.007067669	0.01971831	0.319020323	5	0.024016563	0.005714286	0.001877934	0.025082508	5	0.016162426	0.014900154	0.013024383	0.00894283	5	0.041089345	0.015384615	0.071505959	0.137090632	5
0.005574136	0.006593407	0.025279884	0.315985445	5	0.002484472	0.013333333	0.004694836	0.02970297	5	0.013104075	0.019337979	0.007901065	0.010142478	5	0.00621118	0.071428571	0.11971831	0.079207921	5
0.014979905	0.004761905	0.018227009	0.293535236	5	0.011645963	0.016071429	0.003521127	0.087252475	5	0.018993609	0.019461698	0.015105123	0.008896542	5	0.00621118	0	0.01056338	0.061881188	5
0.011867791	0.010459184	0.013581489	0.220650636	5	0.003726708	0.022285714	0.002253521	0.029306931	5	0.02173913	0.018181818	0.034144259	0.092559256	5	0	0.007142857	0	0.059405941	5
0.024099379	0.051428571	0.205352113	0.487722772	5	0.006987578	0.00297619	0.00528169	0.028877888	5	0.016149068	0.011428571	0.006438632	0.002475248	5	0.00621118	0.007142857	0.204225352	0.074257426	5
0.031103314	0.039694656	0.190302118	0.44100975	5	0.011042098	0.012698413	0.002347418	0.034653465	5	0.004457435	0.015630252	0.004639602	0.002679091	5	0	0	0.014084507	0.02970297	5
0.032080425	0.064506627	0.27370408	0.531795448	5	0.007340486	0.011255411	0.017925736	0.01020102	5	0.014360248	0.021942857	0.003830986	0.003564356	5	0.00310559	0	0.084507042	0.059405941	5
0.037466157	0.076282051	0.330083062	0.499746128	5	0.010559006	0.015	0.005633803	0.013366337	5	0.011180124	0.014404762	0.004694836	0.003382838	5	0.009575569	0.050595238	0.055751174	0.065594059	5
0.027072644	0.023757764	0.207287201	0.454692208	5	0.011180124	0.019285714	0.014084507	0.036138614	5	0.003881988	0.008928571	0.002720871	0.002475248	5	0.012987013	0.066883117	0.020486556	0.04230423	5
0.030813276	0.039732143	0.197733275	0.421256188	5	0.010351967	0.005952381	0.005868545	0.058580858	5	0.003992902	0.010204082	0.003420523	0.003536068	5	0.016886646	0.063392857	0.040492958	0.061881188	5
0.026330003	0.015838509	0.059195754	0.379466207	5	0.012152309	0.007453416	0.04592774	0.088678433	5	0.007883421	0.015384615	0.009209101	0.007616146	5	0.035384905	0.039393939	0.026461801	0.04320432	5
0.01194977	0.013975155	0.041794244	0.26388291	5	0.001552795	0.016666667	0.004694836	0.02970297	5	0.007496252	0.022824302	0.008094544	0.005235006	5	0.02409185	0.052813853	0.03286385	0.04890489	5
0.015819099	0.023660714	0.060959507	0.345142327	5	0.003583373	0.005494505	0.004333694	0.014089871	5	0.008299422	0.027463054	0.013841671	0.008108569	5	0.035619217	0.028862974	0.04512791	0.043038998	5
0.009821097	0.024420024	0.04189238	0.283574511	5	0.022127329	0.01875	0.004401408	0.021039604	5	0.020683833	0.036893204	0.010118966	0.008459098	5	0.014056881	0.046616541	0.014825797	0.048462741	5
0.022124121	0.02231405	0.047258759	0.327550937	5	0.003288272	0.007563025	0.004142502	0.020966803	5	0.010351967	0.027960928	0.007583965	0.006854532	5	0.025199645	0.017959184	0.015291751	0.040735502	5
0.016336255	0.017221135	0.054408644	0.135223111	5	0.00405077	0.00931677	0.003674219	0.020662936	5	0.012761152	0.024545455	0.01446863	0.009540954	5	0.013198758	0.015178571	0.022007042	0.034653465	5
0.018321246	0.01292897	0.183492014	0.443332043	5	0.001035197	0.004166667	0.004694836	0.014026403	5	0.008377871	0.009966777	0.006441751	0.005833141	5	0.064596273	0.005714286	0.033802817	0.027722772	5
0.004837025	0.022503161	0.184968216	0.390256725	5	0.003653635	0.00210084	0.002899751	0.014851485	5	0.011982631	0.013021492	0.010220616	0.007622886	5	0.025322504	0.032967033	0.026002167	0.048743336	5
0.015349923	0.02311192	0.166233067	0.418238002	5	0.006425359	0.011330049	0.007770763	0.013315125	5	0.017802123	0.023172103	0.005545082	0.007796055	5	0.038509317	0.031428571	0.073239437	0.045544554	5
0.016549526	0.018139098	0.17698295	0.413887441	5	0.00621118	0.012030075	0.005930319	0.017717561	5	0.02575498	0.017364532	0.004856727	0.002645954	5	0.112756808	0.167032967	0.033586132	0.086062452	5
0.007549797	0.00726601	0.136352598	0.414390577	5	0.005102041	0.014285714	0.002515091	0.021923621	5	0.015884329	0.034894614	0.007388594	0.004057783	5	0.038509317	0.031428571	0.073239437	0.045544554	5
0.00352908	0.012012987	0.109635083	0.339446445	5	0.004069394	0.003940887	0.005342399	0.015022192	5	0.015069748	0.020960187	0.008312168	0.003652005	5	0.038819876	0.021428571	0.001760563	0.045792079	5
0.009372227	0.022959184	0.058853119	0.213578501	5	0.006775833	0.006060606	0.001707213	0.03270327	5	0.040391267	0.039520958	0.005735009	0.003497955	5	0.00310559	0	0.042253521	0.123762376	5
0.010056196	0.026190476	0.061535882	0.229255068	5	0.003759398	0.007518797	0.002594514	0.021104742	5	0.015069748	0.020960187	0.008312168	0.003652005	5	0.076086957	0.103571429	0.028169014	0.03960396	5
0.007173476	0.049195171	0.083812736	0.24208618	5	0.005453719	0.003135889	0.005152868	0.013281816	5	0.023464458	0.02037037	0.007824726	0.005225523	5	0.00310559	0	0.042253521	0.123762376	5
0.026190476	0.033095238	0.059624413	0.198514851	5	0.010582011	0.028042328	0.006781429	0.01650165	5	0.010613279	0.008044383	0.002734856	0.003556666	5	0.021295475	0.002040816	0.020120724	0.060820368	5
0.011866135	0.025266525	0.066848854	0.184128861	5	0.002355965	0.002955665	0.004371054	0.012973711	5	0.044996549	0.017989418	0.004381847	0.003740374	5
0.015671285	0.03043956	0.078006501	0.247220107	5	0.0126294	0.021904762	0.00657277	0.024422442	5	0.010613279	0.008044383	0.002734856	0.003556666	5
0.009949949	0.019278779	0.057158485	0.211958089	5	0.013975155	0.007142857	0.009683099	0.01980198	5	0.0127063	0.010857143	0.003460765	0.004130127	5
0.009629737	0.011074197	0.036139317	0.075370328	5	0.028571429	0.013809524	0.008920188	0.020132013	5
0.012931473	0.023653396	0.046063265	0.246469729	5	0.013975155	0.007142857	0.009683099	0.01980198	5
0.041762014	0.032706767	0.039103039	0.192939031	5	0.014492754	0.003968254	0.003912363	0.013751375	5
0.012114368	0.025974026	0.058549645	0.271827183	5	0.006941907	0.007563025	0.003728252	0.018054747	5
0.016374929	0.019126328	0.059480852	0.293674822	5	0.004917184	0.001190476	0.004694836	0.015264026	5
0.041012754	0.029770992	0.049779594	0.256745522	5	0.006743567	0.007346939	0.004024145	0.018387553	5
0.016374929	0.019126328	0.059480852	0.293674822	5	0.012077295	0.003571429	0.00312989	0.012926293	5
0.016335404	0.017857143	0.077464789	0.282574257	5
0.00611259	0.015419501	0.017214397	0.194090838	5
0.026915114	0.012531328	0.037558685	0.23623415	5
0.00611259	0.015419501	0.017214397	0.194090838	5
0.010750119	0.008021978	0.043661972	0.28492003	5
