# Supplementary material for: Perirhinal cortex learns a predictive map of the task environment
Source: Nat Commun. 2024 Jul 2;15:5544. doi: 10.1038/s41467-024-47365-7 (PMC11219840; doi:10.1038/s41467-024-47365-7)
Supplement: Supplementary file 4 — Source Data [file 41467_2024_47365_MOESM4_ESM.zip › 2A.csv]

Speed	Stage	Animal 1	Animal 2	Animal 3	Animal 4	Animal 5	Animal 6	Animal 7
Fast	T1	0.364863733	0.12807531	0.232797784	-0.033190846	0.724361093	0.212283823	0.381497572
	T2	1.264537406	1.224210312	2.313423859	1.28696305	1.907378196	1.186691528	1.307011523
	T3	1.771329749	0.835571154	2.521454063	2.10734342	2.467238086	1.400864824	2.016697745
	T4	1.405853188	1.739679595	2.264005807	2.670237715	3.389345546	1.484007744	2.193055568
	T5	1.543189087	2.463049554	2.490622042	2.099461098	3.349241198	1.674164325	2.691253088
Slow	T1	0.303564429	-0.376143281	-0.159218379	-0.561652266	-0.680549682	-0.000709264	0.591364433
	T2	1.071589429	0.731978603	1.228589966	0.952792798	1.197716588	1.3196074	1.015752286
	T3	0.318899125	0.792456444	0.728057813	1.838863987	1.735343981	1.810266062	2.784560134
	T4	0.925054418	1.556090848	2.005781868	2.541800727	2.882373061	1.396855	1.641560534
	T5	0.576636653	2.405368384	1.913787896	1.786111673	2.810657642	1.502949346	2.184286446
