# Supplementary material for: Perirhinal cortex learns a predictive map of the task environment
Source: Nat Commun. 2024 Jul 2;15:5544. doi: 10.1038/s41467-024-47365-7 (PMC11219840; doi:10.1038/s41467-024-47365-7)
Supplement: Supplementary file 4 — Source Data [file 41467_2024_47365_MOESM4_ESM.zip › 2H-I.csv]

Sample - Direction	Sample - Direction - Shuffle	Test- Direction	Test- Direction - Shuffle	Sample - Speed	Sample - Speed - Shuffle	Test - Speed	Test - Speed - Shuffle	Stage
NaN	NaN	NaN	NaN	0.603833333	0.6148125	0.499611111	0.69046875	1
NaN	NaN	NaN	NaN	0.51728125	0.5	0.505625	0.5	1
NaN	NaN	NaN	NaN	0.48295	0.457318182	0.478225	0.465454545	1
0.6895625	NaN	NaN	0.7090625	0.6444375	0.5788125	0.5975	0.59575	1
0.556	NaN	0.6185625	0.530375	0.5120625	0.491722222	0.59740625	0.581611111	1
NaN	NaN	NaN	NaN	NaN	NaN	NaN	NaN	1
0.544222222	0.521388889	0.497208333	0.625	0.489615385	0.496863636	0.512807692	0.507545455	1
0.552630952	0.511357143	0.55575	0.5238125	0.676078125	0.569472222	0.55315625	0.549083333	1
NaN	NaN	NaN	NaN	NaN	NaN	NaN	NaN	1
0.531192857	0.512232143	0.5013125	0.57585	0.673386364	0.59765	0.632	0.6158	1
0.553	0.515652778	0.637176471	0.493142857	0.396088235	0.491166667	0.537382353	0.5644	1
0.570830882	0.510914216	0.609597222	0.541453431	0.653380952	0.674916667	0.704357143	0.610546296	1
0.545230769	0.512826923	0.611431818	0.5411125	0.531068182	0.540583333	0.587113636	0.55725	1
0.5536	0.5089875	0.52059	0.559833333	0.514066667	0.594269231	0.555653333	0.474442308	1
0.618769697	0.511578788	0.607655172	0.564542424	0.620964286	0.550270833	0.620875	0.607270833	1
0.5845	0.512075	0.66495	0.553983516	0.513	0.612444444	0.490307692	0.458972222	1
0.578470588	0.509436275	0.673486842	0.537979167	0.593666667	0.506434783	0.448238095	0.505728261	1
0.533	0.510696429	0.637535714	0.542727273	0.684887097	0.499931034	0.559919355	0.502948276	1
NaN	NaN	NaN	NaN	0.8064	0.4405	0.679766667	0.5515	1
NaN	NaN	NaN	NaN	0.6956875	0.659826923	0.68178125	0.626	1
NaN	NaN	NaN	NaN	0.64165	0.648875	0.565216667	0.572208333	1
NaN	NaN	NaN	NaN	0.721020833	0.602538462	0.632729167	0.601038462	1
0.572690476	0.516952381	0.603580645	0.537472727	0.791883333	0.681733333	0.62305	0.552	1
0.534267857	0.513875	0.526534483	0.511910714	0.627672619	0.560352941	0.593654762	0.681264706	1
0.584363636	0.512899351	0.686985714	0.616733333	0.637878571	0.650083333	0.577992857	0.632022727	1
0.591898601	0.514861888	0.593585185	0.50828125	0.579533333	0.62073913	0.677866667	0.4715	1
NaN	NaN	NaN	NaN	0.855717949	0.587083333	0.851480769	0.677833333	1
NaN	NaN	NaN	0.543166667	0.696387097	0.710375	0.615564516	0.5385625	1
0.51575	NaN	0.619589286	0.6205	0.707353333	0.729714286	0.68424	0.709285714	1
0.479694444	0.516013889	NaN	0.542166667	0.80885	0.584	0.72775	0.705583333	1
NaN	0.513428571	NaN	0.598589286	0.69396875	0.655791667	0.66975	0.6395	1
NaN	0.517694444	NaN	NaN	0.704083333	0.648333333	0.8265	0.66255	1
NaN	NaN	NaN	NaN	0.544055556	0.65284375	0.535777778	0.56496875	1
NaN	NaN	NaN	NaN	0.608333333	0.541583333	0.6795	0.558638889	1
NaN	NaN	NaN	NaN	0.640575	0.520021739	0.578675	0.527521739	1
0.56653125	NaN	0.528204545	0.48334375	0.690131579	0.642316667	0.562657895	0.616966667	1
0.61875	NaN	0.502055556	0.616333333	0.65666	0.636214286	0.54348	0.688928571	1
NaN	NaN	0.576196429	0.547425	0.643970833	0.508	0.580858333	0.50775	1
0.530145833	0.52203125	0.491055556	0.522916667	0.54909375	0.597384615	0.5033125	0.470230769	1
NaN	NaN	NaN	NaN	0.797222222	0.764875	0.646222222	0.606625	1
NaN	NaN	NaN	NaN	0.665125	0.574916667	0.612125	0.619783333	1
NaN	NaN	NaN	NaN	0.8884	0.68079	0.618325	0.60007	1
NaN	NaN	NaN	NaN	0.87166	0.917125	0.668946667	0.8803125	1
NaN	NaN	0.598808824	NaN	0.718611111	0.9154375	0.654916667	0.781875	1
0.634611111	NaN	0.617694444	0.593708333	NaN	NaN	NaN	NaN	1
0.638305556	NaN	0.623477273	0.762386364	0.862090909	0.870818182	0.602128788	0.545522727	1
0.5775	0.51260989	0.608218391	0.574770833	0.766116667	0.674131579	0.7549	0.760105263	1
NaN	NaN	NaN	NaN	0.533119048	0.548857143	0.788095238	0.516571429	1
0.5025	NaN	0.532694444	0.51455	0.636852941	NaN	0.710058824	NaN	1
0.579928571	NaN	NaN	0.655333333	0.602	NaN	0.561357143	NaN	1
0.549875	NaN	0.761988095	0.577142857	0.483535714	0.64465	0.535916667	0.6433	1
NaN	NaN	NaN	NaN	NaN	NaN	NaN	NaN	1
0.623183333	0.516391667	0.695866667	0.669769231	0.497	0.556154762	0.54875	0.512690476	1
0.591284091	0.511176136	0.682416667	0.591833333	0.482222222	0.548288462	0.486611111	0.587596154	1
0.516436275	0.5103125	0.677717391	0.50934375	0.613818182	0.721192308	0.556287879	0.654352564	1
0.59499375	0.50985	0.676869565	0.57509375	0.6039375	0.59715942	0.60575	0.59684058	1
0.540491667	0.510570833	0.65699359	0.564492157	0.565602564	0.596017857	0.573647436	0.483547619	1
0.5465	0.506020833	0.604083333	0.535852941	0.517408333	0.522272727	0.504208333	0.556045455	1
0.545516667	0.511991667	0.558584615	0.558142857	0.564142857	0.458234375	0.601452381	0.54040625	1
0.536032353	0.509354412	0.512507576	0.533861765	0.643858696	0.502395833	0.668956522	0.569479167	1
NaN	NaN	NaN	NaN	0.618428571	0.562142857	0.581214286	0.412857143	1
NaN	NaN	NaN	NaN	0.525071429	NaN	0.520928571	NaN	1
0.601291667	NaN	0.6456875	0.711291667	0.689934783	0.590730769	0.533663043	0.644538462	1
NaN	NaN	NaN	NaN	NaN	NaN	NaN	NaN	1
0.553675	0.519858333	0.538282609	0.572675	0.560934783	0.656783333	0.665391304	0.5855	1
0.53065	0.517733333	0.722578947	0.596033333	0.538816667	0.383107143	0.551408333	0.477357143	1
0.5337875	0.5162875	0.501725	0.557986111	0.585625	0.533708333	0.617775	0.6035	1
NaN	NaN	NaN	NaN	NaN	NaN	NaN	NaN	1
0.579464912	0.511831871	0.68384	0.524833333	0.668537037	0.546208333	0.72062963	0.57925	1
0.674717949	0.517474359	0.7586	0.69395	0.543380435	0.428730769	0.529880435	0.46875641	1
0.651295455	0.517056818	0.555125	0.669916667	0.533910714	0.501096154	0.584434524	0.568538462	2
0.5575	0.512107143	0.610839286	0.537766667	0.551327586	0.537375	0.438695402	0.488541667	2
0.553363636	0.512818182	0.574657576	0.506305556	0.591621429	0.522733333	0.562496429	0.539916667	2
0.514208333	0.511583333	0.622299242	0.545409091	0.5747	0.551521505	0.50212381	0.458903226	2
0.541375	0.51184375	0.654505435	0.515333333	0.49204	0.547059524	0.51826	0.618297619	2
0.628071429	0.514321429	0.6263	0.570386364	0.564541667	0.607865385	0.745958333	0.553442308	2
0.6075	NaN	0.582329412	0.469375	NaN	NaN	NaN	NaN	2
0.602	0.511083333	0.5987625	0.550453571	0.525961364	0.566008333	0.592311364	0.4947	2
0.527933333	0.517233333	0.549778571	0.445357143	0.535	NaN	0.578208333	NaN	2
0.6335	0.518083333	0.604242424	0.534888889	0.634009146	0.521275	0.608597561	0.617775	2
0.557	0.51821875	0.598823671	0.604785714	0.579643678	0.529357143	0.566867816	0.517464286	2
0.5888	0.5196	0.633375	0.5787	0.573102273	0.518731481	0.572636364	0.595097222	2
0.7408	0.52125	0.6295625	0.626452381	0.631566667	0.6723	0.6042	0.730875	2
0.563857143	0.517178571	0.654622222	0.603181373	0.6221	0.588366667	0.600005882	0.458983333	2
0.561083333	NaN	0.529994444	0.496875	0.5535	0.581375	0.537914286	0.61075	2
0.583416667	0.517708333	0.592403736	0.64921875	0.539732456	NaN	0.540302632	NaN	2
0.34275	NaN	0.530413793	0.56625	0.478722973	NaN	0.497030405	NaN	2
0.44675	NaN	0.552854167	0.66	0.482790323	NaN	0.423333333	NaN	2
0.5541	0.5182	0.613047154	0.555571429	0.593	0.570555556	0.560102941	0.673722222	2
0.542	0.512357143	0.680783764	0.631427273	0.574174324	0.550607143	0.587921622	0.520642857	2
0.598283626	0.51529386	0.514233333	0.564574359	0.576763514	0.621833333	0.551111486	0.639513333	2
0.5330125	0.507775	0.575624238	0.595756944	0.730186321	0.568398551	0.586056604	0.624144928	2
0.630393939	0.518166667	0.565096591	0.534356061	0.773107143	0.621702381	0.616053571	0.539440476	2
0.701579545	0.514017045	0.560267045	0.56125	0.645785714	0.537392857	0.622267857	0.568392857	2
0.55855303	0.517412879	0.5584	0.616775	0.662294118	0.553416667	0.681488235	0.614571429	2
0.72425	0.515625	0.5461	0.6032	0.594598039	0.59275	0.547446078	0.551	2
0.629785714	0.520285714	0.625803571	0.605708333	0.666407895	0.696291667	0.580150585	0.647416667	2
0.689375	0.5325625	0.570081319	0.6515	0.702766667	0.6773125	0.563188889	0.64925	2
0.61675	0.51659375	0.604958937	0.559516667	0.698887931	0.589	0.632965517	0.58825	2
0.74725	0.5255625	0.5019	0.733791667	0.5004	0.551769231	0.506525	0.551807692	2
0.625818182	0.525954545	0.643261905	0.595025	0.631583333	0.526909091	0.648407407	0.713909091	2
0.6736	0.5215875	0.570077143	0.62555	0.710416667	0.567541667	0.72415	0.603583333	2
0.561625	0.5156875	0.608986667	0.730166667	0.701466667	0.4316	0.657891667	0.5787	2
0.640625	0.51453125	0.628404412	0.695416667	0.693780702	0.524777778	0.583688596	0.500611111	2
0.592816667	0.52185	0.562	0.615702381	0.680283333	0.77685	0.774166667	0.66815	2
0.485888889	0.516555556	0.579849206	0.567583333	0.713997024	0.5739	0.778869048	0.75935	2
0.624916667	0.526333333	0.559789757	0.646	0.720429638	0.7099	0.68176226	0.720266667	2
0.544583333	0.512638889	0.540083333	0.511553571	0.574651515	0.52325	0.613515152	0.655576923	2
0.5505	0.511375	0.539872024	0.572396104	0.6165	0.75203125	0.58401	0.5936875	2
0.586681818	0.513445455	0.542698718	0.570404762	0.544283333	0.557642857	0.5318	0.606	2
0.583775	0.5163875	0.571945402	0.5221	0.553026042	0.551678571	0.546473958	0.5295	2
0.60825	0.518375	0.58456044	0.565916667	0.606716667	0.602363636	0.599933333	0.469681818	2
0.62545	0.517375	0.532411765	0.622888889	0.56235	0.497576923	0.53735	0.483346154	2
0.520277778	0.516625	0.530032468	0.532544643	0.651572072	0.546428571	0.510806306	0.537071429	2
0.593916667	0.515541667	0.562738095	0.627266667	0.652561538	0.643571429	0.550203846	0.471785714	2
0.54	0.51875	0.530277778	0.653933333	0.598372549	0.574666667	0.526691176	0.631	2
0.679229167	0.513625	0.513917647	0.665833333	0.629261905	0.697833333	0.617285714	0.655222222	2
0.561604167	0.508739583	0.55728125	0.66535	0.87172807	0.887694444	0.838916667	0.666972222	2
0.714	0.527857143	0.607166667	0.824	0.778277778	0.663666667	0.606453704	0.69	2
0.596208333	0.518979167	0.531009804	0.606875	0.827017857	0.672083333	0.77277381	0.697833333	2
NaN	NaN	0.546628788	NaN	NaN	NaN	NaN	NaN	2
NaN	NaN	0.517298701	0.53575	0.705108333	0.537625	0.707604167	0.645125	2
0.512966667	0.507920833	0.572550926	0.511566667	0.477720238	0.546936782	0.540279762	0.562856322	2
0.58609375	0.512120739	0.689008242	0.551417647	0.505971264	0.54868	0.493528736	0.49539	2
0.61775	0.51675	0.644333333	0.568284091	0.515833333	0.614	0.546527778	0.6255	2
0.569428571	0.514035714	0.580375	0.686857143	0.541770833	NaN	0.519458333	NaN	2
0.580365385	0.507365385	0.635141026	0.551951049	0.568052381	0.530536458	0.476069048	0.570364583	2
0.652736264	0.512456044	0.646159722	0.574302198	0.558390351	0.575764706	0.586179825	0.477980392	2
0.558611111	0.510322222	0.657055556	0.612988889	0.607821138	0.64647619	0.552186992	0.511464286	2
0.652261364	0.513454545	0.599592308	0.5638	0.727125	0.541846154	0.81240625	0.705923077	2
0.589333333	0.514902778	0.545655128	0.578397436	0.594366279	0.553194444	0.601065891	0.645305556	2
0.581525	0.508683333	0.566845238	0.550428571	0.530882353	0.52378125	0.59607451	0.66959375	2
0.5344	NaN	0.552993697	0.502	0.542119048	NaN	0.668309524	NaN	2
0.489821429	0.515142857	0.554715584	0.618	0.505970238	0.56	0.579303571	0.496944444	2
0.567027273	0.512727273	0.576617647	0.632603175	0.498958333	0.564233333	0.578595833	0.621266667	2
0.493145833	0.512744792	0.567142857	0.591954545	0.542883333	0.5922	0.56265	0.555025	2
0.48735	0.52315	0.550877717	0.626457143	0.532232759	NaN	0.491862069	NaN	2
0.546319444	0.516472222	0.595681818	0.544888889	0.5549375	0.59535	0.779166667	0.58975	2
0.562083333	0.510208333	0.601904762	0.544825	0.571944444	NaN	0.667296296	NaN	2
0.584366667	0.515008333	0.564685185	0.591272727	0.545492424	0.614633333	0.665977273	0.497366667	2
NaN	NaN	0.558060811	NaN	NaN	0.5485	NaN	0.51825	2
0.562323077	0.516834615	0.538430556	0.544777778	0.594441026	0.5463	0.529441026	0.566966667	2
0.714607143	0.5215	0.582414865	0.549833333	0.52534878	0.428375	0.483321951	0.513125	2
0.5169375	0.52028125	0.534780952	0.614	0.453565041	0.668	0.503878049	0.584444444	2
0.624125	0.52496875	0.568822222	0.588541667	0.639368293	0.639111111	0.662660976	0.536333333	2
0.604416667	0.515583333	0.552704167	0.576857143	0.4705875	0.683318182	0.6268375	0.588166667	3
0.5595	0.52475	0.515185897	0.614833333	0.424416667	0.512214286	0.540630952	0.547214286	3
0.583	0.51845	0.550267857	0.5395625	0.600833333	0.575041667	0.583333333	0.540833333	3
0.631666667	0.516916667	0.567719807	0.57025	0.637570922	0.549848485	0.584251773	0.58730303	3
0.5165	NaN	0.518461538	0.419	0.457024823	0.4525	0.475184397	0.601166667	3
0.543285714	0.510071429	0.61593311	0.663083333	0.66315625	0.599125	0.621921875	0.619916667	3
0.578869048	0.522339286	0.602744444	0.59025	0.625391304	0.810576923	0.585702899	0.665730769	3
0.508204545	0.510477273	0.561144444	0.555125	0.679660714	0.60685	0.612160714	0.573983333	3
0.545714286	0.515535714	0.611078571	0.583666667	0.582008333	0.6655	0.670283333	0.655291667	3
0.542625	0.516675	0.572307692	0.576583333	0.708036232	0.653931818	0.641710145	0.622068182	3
0.613666667	0.512375	0.581227273	0.606083333	0.584590909	0.550636364	0.632590909	0.679863636	3
0.538428571	0.517642857	0.569166667	0.594083333	0.645797619	0.605230769	0.627607143	0.542173077	3
0.519916667	0.511583333	0.59796081	0.5569	0.766554688	0.804354167	0.781918527	0.885333333	3
0.560183333	0.512783333	0.537322737	0.5819	0.807938596	0.531166667	0.669219298	0.869895833	3
0.5515	0.5290625	0.547942308	0.6695	0.530166667	0.61825	0.574952381	0.579375	3
0.534875	0.516125	0.555736842	0.478	0.67190303	0.6745	0.669212121	0.591285714	3
0.499666667	0.521166667	0.549896429	0.547666667	0.667989865	0.480416667	0.600388514	0.596611111	3
0.520833333	0.514833333	0.523666667	0.571	0.464747748	0.558357143	0.567405405	0.511714286	3
0.577166667	0.516083333	0.526527778	0.5505	0.69125	0.591	0.505105769	0.5426	3
0.46475	NaN	0.53838	0.49825	0.730328125	NaN	0.70140625	NaN	3
0.517	0.5238125	0.542848576	0.5775	0.879583333	0.672	0.93075	0.6006	3
0.572875	0.5238125	0.594076923	0.473833333	0.844423913	0.838142857	0.831304348	0.754857143	3
0.5085	0.5168125	0.555617111	0.6568	NaN	NaN	NaN	NaN	3
0.550142857	0.518035714	0.539137931	0.544625	0.557908088	0.571666667	0.619645833	0.624944444	3
0.5802	0.51505	0.5253	0.525375	0.541109804	0.620461538	0.581429412	0.532717949	3
0.511	0.514775	0.565315789	0.528636364	0.509205405	0.559571429	0.535175676	0.614047619	3
0.5545	0.518708333	0.549148529	0.5454	0.63285	0.523708333	0.67813	0.529666667	3
0.54875	0.518	0.539992174	0.5315	0.591079545	NaN	0.498875	NaN	3
0.5767	0.51415	0.551666667	0.576166667	0.551022013	0.608909091	0.569726415	0.601363636	3
0.47675	0.516	0.502591667	0.476	NaN	NaN	NaN	NaN	3
0.635666667	0.5135	0.588176146	0.57775	0.775976581	0.830888889	0.68007377	0.782	4
0.625833333	0.511208333	0.572176471	0.636425	0.619266667	0.572821429	0.530866667	0.580714286	4
0.499214286	0.52306746	0.5523	0.563357143	0.640194118	0.760125	0.656979412	0.557333333	4
NaN	NaN	NaN	NaN	NaN	NaN	NaN	NaN	4
0.590428571	0.512571429	0.575108696	0.5765	0.530316667	0.635543956	0.547611111	0.604137363	4
0.541833333	0.518375	0.55675	0.514	0.577242857	0.6387	0.592138095	0.6566	4
0.634625	0.5235625	0.528088158	0.657660714	0.613212121	0.658333333	0.569893939	0.598888889	4
0.5975	0.53425	0.537409091	0.606791667	0.638363095	0.6641	0.645833333	0.5252	4
0.547785714	0.516464286	0.5225	0.555528571	0.604451613	0.672714286	0.580184332	0.654982143	4
NaN	NaN	NaN	NaN	NaN	NaN	NaN	NaN	4
NaN	NaN	NaN	NaN	NaN	NaN	NaN	NaN	4
0.5365	0.528666667	0.491254464	0.554125	0.47242	0.519285714	0.50284	0.406928571	4
0.66625	0.53025	0.483392857	0.517	0.569960526	0.4805	0.59325	0.5361	4
0.52975	0.533875	0.512177885	0.551833333	0.427666667	NaN	0.48552381	NaN	4
0.583071429	0.512535714	0.54145	0.56535	0.598146341	0.618545455	0.550695122	0.64625	4
0.512166667	0.517916667	0.524416667	0.5380625	NaN	NaN	NaN	NaN	4
0.485928571	0.515678571	0.571591991	0.541857143	NaN	NaN	NaN	NaN	4
0.4789	0.51595	0.557105263	0.574416667	0.695884615	0.5106	0.645717949	0.5004	4
0.56225	0.51375	0.526277778	0.5598	0.678691176	0.889958333	0.62354902	0.700958333	4
0.468	0.5155	0.53215625	0.509041667	0.712130208	0.668	0.623958333	0.69415	4
0.545708333	0.5175	0.537555556	0.58175	0.496927419	0.545138889	0.603798387	0.527805556	4
0.496222222	0.513684028	0.558553476	0.5259	0.675366667	0.698214286	0.5895	0.564178571	4
0.600875	0.5139375	0.558458333	0.588	0.681625	0.704307692	0.6500625	0.625102564	4
0.521888889	0.515041667	0.523486765	0.5364	0.744830882	0.738802632	0.661779412	0.587	4
0.5695	0.5165	0.562971154	0.574857143	0.669522727	0.816833333	0.616386364	0.619944444	4
0.52625	0.516125	0.568518182	0.530083333	0.693791667	0.5062	0.703916667	0.753066667	4
0.604685714	0.5138	0.559129412	0.5642	0.739181818	0.737472222	0.61419697	0.733666667	4
0.5072	0.517	0.544333333	0.5519	0.648043103	0.4852	0.715646552	0.56085	4
0.5219375	0.51296875	0.572766284	0.55575	0.79389	0.570633333	0.697593333	0.487766667	4
0.483225	0.5147875	0.539642857	0.5275	0.683729167	0.5461875	0.650375	0.5404375	4
0.516	0.515875	0.552281818	0.557833333	0.878934211	0.5360625	0.719407895	0.7134375	4
0.612	0.517	0.541909091	0.6465	0.777916279	0.727944444	0.785248837	0.817444444	4
0.57025	0.532125	0.58118	0.5735	0.807565603	0.705285714	0.729535461	0.698357143	4
0.581	0.522833333	0.568555556	0.550166667	0.69775	0.690611111	0.547035714	0.577555556	4
0.559375	0.51525	0.56038	0.524666667	0.872780193	NaN	0.765891304	NaN	4
0.5311	0.509	0.556625	0.515875	0.847387097	0.878527778	0.614658986	0.671527778	4
0.546083333	0.5134375	0.503374494	0.5635	0.670831551	0.826766667	0.708437166	0.758733333	4
0.562416667	0.524083333	0.508904762	0.512666667	0.667236111	0.7497	0.647611111	0.69675	4
0.471057143	0.5125	0.51546	0.5269	0.782568627	0.883295455	0.682176471	0.801272727	4
0.61725	0.52425	0.50896	0.611666667	0.703011111	0.7456	0.752522222	0.7274	4
0.532625	0.5194375	0.527181818	0.494	0.702314063	0.6498	0.8411375	0.6183	4
0.546583333	0.511708333	0.509	0.5183	0.672666667	0.680875	0.826527778	0.8254375	4
0.6157	0.5141125	0.532351852	0.587583333	0.760353821	0.703333333	0.696708472	0.64975	4
0.4444	0.519858333	0.529957428	0.530733333	0.698987374	0.678071429	0.782907828	0.820714286	4
0.541733333	0.519633333	0.500032967	0.5175	0.676967105	0.595416667	0.641223684	0.735666667	4
0.585416667	0.527125	0.478482639	0.453083333	0.612527778	0.643125	0.514277778	0.44775	4
0.6065	0.514775	0.505387356	0.51975	0.652072917	0.76005	0.57465625	0.6967	4
0.543166667	0.512375	0.515915948	0.57925	0.78603125	NaN	0.65665625	NaN	4
0.56825	0.518125	0.511681818	0.528666667	0.753125	NaN	0.696984756	NaN	4
0.475666667	0.524833333	0.5108	0.652166667	0.845223684	0.8787	0.697105263	0.6034	4
0.6115	0.517416667	0.535111742	0.542416667	NaN	NaN	NaN	NaN	4
0.599666667	0.516666667	0.527813241	0.509333333	0.725794872	NaN	0.811967949	NaN	4
0.55875	0.51375	0.507062857	0.56725	0.746320833	NaN	0.783479167	NaN	4
0.5655	0.5405	0.512671852	0.568833333	0.681139683	0.72225	0.591349206	0.57575	4
0.4695	NaN	0.522475	0.7595	0.841828947	0.9175	0.531925439	0.485	4
0.588	0.52075	0.519652174	0.53425	0.966336364	NaN	0.896709091	NaN	4
0.599183333	0.516791667	0.561807692	0.61935	0.872384615	0.847416667	0.863564103	0.924472222	4
0.52925	NaN	0.548166667	0.593	0.880988032	NaN	0.904179521	NaN	4
0.696	NaN	0.550179293	0.686	0.912989286	NaN	0.837082143	NaN	4
0.55575	0.52275	0.532942308	0.577	0.824728571	NaN	0.817012857	NaN	4
0.52575	0.517	0.528623249	0.56875	NaN	NaN	NaN	NaN	4
NaN	NaN	0.513183333	NaN	0.943303571	NaN	0.882660714	NaN	4
0.429666667	NaN	0.543522727	0.551875	0.802208647	0.9445	0.54131015	0.598	4
0.5515625	0.5090625	0.561764881	0.549333333	0.629463415	0.560035714	0.571953659	0.545357143	4
0.547629808	0.514365385	0.49892734	0.620790909	0.589636792	0.54354386	0.553084906	0.674798246	4
0.6134	0.513264286	0.594806154	0.5503	0.553527778	NaN	0.701652778	NaN	4
0.576645833	0.513013889	0.537228148	0.570125	0.609778261	0.626133333	0.78436087	0.6295	4
0.573714286	0.515821429	0.53755	0.549678571	0.561679487	0.539692308	0.599820513	0.617846154	4
0.5890625	0.51475	0.595409091	0.5603	0.621427778	0.616714286	0.719688889	0.722285714	4
0.527433333	0.516883333	0.524941176	0.582642857	0.682481818	NaN	0.887215152	NaN	4
0.516575	0.513225	0.519809524	0.5319	0.631481481	0.475583333	0.595638889	0.598875	4
0.63575	0.522875	0.538435897	0.56125	0.657190476	0.5421	0.686833333	0.673	4
0.6095	0.517083333	0.519033333	0.45	0.50485	NaN	0.480475	NaN	4
0.564616667	0.514083333	0.546131714	0.5765	0.578321429	0.6288	0.705275	0.8472	4
0.464	NaN	0.512177174	0.5645	0.533585526	NaN	0.523769737	NaN	4
0.597	0.523	0.50536	0.579	0.595357143	0.461333333	0.694809066	0.63625	4
0.563	NaN	0.538197133	0.4095	0.496448718	0.485833333	0.496211538	0.615833333	4
0.52675	0.52825	0.529238095	0.494	0.513872222	NaN	0.71175	NaN	4
0.487375	0.523125	0.50878125	0.56525	0.594555556	0.55475	0.546472222	0.538166667	4
0.5295	0.528625	0.4845	0.456	0.742333333	NaN	0.599083333	NaN	5
0.533333333	0.51525	0.541578947	0.5497375	0.684264706	0.8192	0.633108824	0.564	5
0.583	0.52975	0.502291667	0.5485	NaN	NaN	NaN	NaN	5
0.590767857	0.516758929	0.512555556	0.5427	0.619371882	0.678791667	0.565196145	0.5780625	5
0.502125	0.5140625	0.537761905	0.540125	0.639287815	0.575916667	0.673445378	0.64475	5
0.637	0.514125	0.511088517	0.532	0.65231875	0.6935	0.696434375	0.671309524	5
0.6244	0.51705	0.541353261	0.6015	0.68924095	0.802666667	0.615154977	0.6481875	5
0.513666667	0.517083333	0.514113636	0.524666667	0.708140523	0.504916667	0.654931373	0.562916667	5
0.622875	0.517625	0.511780423	0.597125	0.736583333	0.658053571	0.655401099	0.697410714	5
0.596	0.52145	0.519033088	0.5086	0.60736413	0.7835	0.65963587	0.6800625	5
0.5285	0.51605	0.478	0.5323	0.68267663	0.6228125	0.62157337	0.650875	5
0.557041667	0.517916667	0.511738095	0.613333333	0.664291667	0.69825	0.612083333	0.76735	5
0.503333333	0.522616667	0.543115385	0.513125	0.631533333	0.6265	0.621720833	0.60255	5
0.539958333	0.5189375	0.513239474	0.6515	0.757055556	0.77895	0.761711111	0.84435	5
0.423625	0.522125	0.494015625	0.522125	0.723216667	0.687275	0.53038125	0.475275	5
0.581875	0.5136875	0.515663616	0.448833333	0.636206452	0.70275	0.663962903	0.76325	5
0.512233333	0.519333333	0.513111111	0.5534	0.666677102	0.602	0.68482737	0.7903	5
0.533833333	0.52	0.529547619	0.511166667	0.778202941	0.76475	0.880405882	0.9695	5
0.587166667	0.520875	0.527346154	0.542025	0.837148551	0.857325	0.837141304	0.7878	5
0.548333333	0.517166667	0.513689614	0.543666667	0.739122581	0.757125	0.728685484	0.77525	5
0.61225	0.5249	0.541342105	0.542333333	0.7299	0.778107143	0.71072381	0.679	5
0.5915	0.5195625	0.510647059	0.520375	0.73032266	0.805	0.812655172	0.8127	5
0.436708333	0.517854167	0.543791667	0.430083333	0.750071429	0.79945	0.84325	0.77965	5
0.581	0.526	0.510948276	0.654	0.920614583	0.7025	0.89265625	0.7455	5
0.6655	0.522625	0.500983824	0.5095	0.925534483	0.944666667	0.844318008	0.862666667	5
0.43725	NaN	0.497052474	0.73	0.899626645	0.90525	0.893611842	0.82625	5
0.76	NaN	0.522184615	0.6425	0.911068533	0.72025	0.909625483	0.95075	5
0.460666667	0.5385	0.512448413	0.483333333	0.910346743	0.900833333	0.917680077	0.971	5
0.69825	NaN	0.561678571	0.4435	0.965028409	0.9575	0.930772727	0.698166667	5
0.52425	0.519541667	0.519269139	0.557583333	0.608172269	0.560738095	0.655827731	0.588404762	5
0.535708333	0.513416667	0.541821429	0.5315	0.557113527	0.54125	0.584603865	0.595041667	5
0.5365	0.5129	0.518756614	0.4883	0.556215789	0.583583333	0.591947368	0.558291667	5
0.561	0.51884375	0.51300119	0.477125	0.629840323	0.573557143	0.583983871	0.617728571	5
0.592833333	0.515875	0.513565217	0.56827381	0.553161765	0.615733333	0.573892157	0.734116667	5
0.543	0.517138889	0.517227273	0.537714286	0.555647727	0.564291667	0.587712121	0.597041667	5
0.572446429	0.5105625	0.5243	0.5388	0.587383523	0.529833333	0.565275568	0.570055556	5
0.540357143	0.514071429	0.511608333	0.533714286	0.564498413	0.519795455	0.572114286	0.627454545	5
0.541233333	0.519616667	0.511543478	0.51675	0.567397368	0.530333333	0.575368421	0.744	5
0.7565	NaN	0.541247619	0.65825	0.536046296	0.498	0.514358796	0.49675	5
0.568333333	0.516233333	0.525285714	0.533866667	0.569326203	0.665033333	0.605820856	0.662266667	5
0.426	NaN	0.4995	0.352	0.518385753	0.458	0.535225806	0.50275	5
0.49025	0.515625	0.514903846	0.53215	0.624283101	0.532	0.617285714	0.792333333	5
0.477	NaN	0.540022727	0.470333333	0.593820856	0.658333333	0.704645722	0.541833333	5
0.473333333	0.521375	0.573936508	0.516833333	0.616558621	0.733625	0.666460345	0.870875	5
0.5035	0.52475	0.503579167	0.45825	0.526559783	0.538	0.5189375	0.4955	5
0.519583333	0.518916667	0.523431818	0.4615	0.591371041	0.4625	0.591421946	0.514	5
0.516	0.5195	0.477684314	0.547666667	0.627366848	0.57935	0.648785326	0.77635	5
0.4735	0.51625	0.504981481	0.5465	0.647088298	0.589925	0.656275532	0.714875	5
