# Supplementary material for: Perirhinal cortex learns a predictive map of the task environment
Source: Nat Commun. 2024 Jul 2;15:5544. doi: 10.1038/s41467-024-47365-7 (PMC11219840; doi:10.1038/s41467-024-47365-7)
Supplement: Supplementary file 4 — Source Data [file 41467_2024_47365_MOESM4_ESM.zip › 2I.xlsx]

## Sheet: Sheet1
Stage	Sample		Stage	Test
1	-0.30506		1	-0.108968
1	0.240293		1	-0.55209
1	0.217899		1	-0.294515
1	-0.187918		1	0.0157704
1	0.0157704		1	0.203331
1	-0.0554397		1	-0.0922969
1	-0.360676		1	-0.0470426
1	0.0392773		1	-0.100048
1	-0.100048		1	-0.009802
1	0.0970574		1	0.190855
1	-0.06104		1	0.0385006
1	0.19255		1	0.0624642
1	-0.162454		1	-0.0370464
1	0.302796		1	0.0229555
1	0.0559731		1	0.114925
1	-0.293562		1	0.174061
1	0.549954		1	0.00807564
1	-0.0937458		1	0.154864
1	0.219368		1	-0.515272
1	-0.0453659		1	0.0586934
1	-0.172222		1	0.15351
1	0.00807564		1	-0.231167
1	0.00156922		1	0.307571
1	-0.0479898		1	0.683252
1	-0.109894		1	0.717786
1	-0.17382		1	-0.111
1	-0.0618637		1	0.117585
1	0.154864		1	0.344686
1	-0.265867		1	-0.261652
1	0.157186		1	0.234549
1	0.228607		1	-0.0578392
1	-0.214784		1	0.0557583
1	-0.298619		1	-0.110205
1	0.0492457		1	0.0880936
1	0.15351		1	0.432778
1	0.244355		1	-0.130816
1	0.683252		1	0.074588
1	0.111648		1	0.24121
1	0.384215		1	0.099252
1	0.113249		1	0.359735
1	0.0668119		1	0.263175
1	0.344686		1	0.0947078
1	-0.0846837		1	0.406399
1	0.295087		1	0.457979
1	-0.245217		1	0.247413
1	0.130136		1	-0.113957
1	-0.151067		1	0.358881
1	0.444244		1	0.241971
1	0.109525		1	0.0936853
1	-0.0590963		1	0.202583
1	-0.117643		1	0.146735
1	-0.110205		1	-0.24116
1	0.193685		1	0.325205
1	0.0108496		1	0.452613
1	0.0510753		1	-0.266422
1	-0.338132		1	0.323909
1	0.15133		1	0.0441666
1	0.149767		1	0.584446
1	0.074588		1	0.146025
1	-0.26858		1	0.510531
1	-0.241006		1	0.525884
1	-0.143944		1	0.236927
1	-0.339305		1	-0.312045
1	0.0479608		1	0.562884
1	0.0275383		1	-0.202396
1	0.220925		1	0.0511536
1	0.0875331		1	0.283135
1	-0.164048		1	-0.378689
1	0.300849		1	0.2564
1	-0.233281		1	0.536951
1	-0.019472		1	0.0581566
1	-1		1	0.0553388
1	-1		1	-0.0494421
1	-1		1	0.212387
1	0.217946		1	0.0303024
1	0.479039		1	-0.244159
1	0.596695		1	0.328353
1	0.375685		1	0.0876671
1	0.113248		1	-0.335826
1	0.263175		1	0.143528
1	0.335283		1	-0.0968845
1	0.251816		1	0.018439
1	0.31672		1	0.341619
1	0.239938		1	0.499428
1	0.62623		1	0.226361
1	0.549385		1	0.424192
1	0.324208		1	-0.0660007
1	0.457979		1	-0.421676
1	0.362823		1	0.00653006
1	0.149743		1	0.663961
1	0.31439		1	-0.0397857
1	-0.113957		1	-0.0163678
1	0.199451		1	-0.132663
1	0.185827		1	0.142687
1	0.435398		1	-0.0968397
1	-0.0356433		1	-0.473194
1	0.358881		1	-0.0300006
1	0.324228		1	-0.279495
1	0.124238		1	0.322621
1	0.202583		1	-0.186916
1	0.266181		1	-0.196317
1	0.368291		1	0.00467354
1	0.214854		1	-0.00462637
1	0.325205		1	0.0423765
1	0.498933		1	0.123939
1	0.240313		1	-0.0185365
1	0.525771		1	0.0528853
1	0.164602		1	0.424192
1	0.506487		1	0.308421
1	0.323909		1	0.138641
1	0.0441666		1	-0.209234
1	0.164015		1	-0.25701
1	0.0960989		1	0.0272356
1	0.525884		1	-0.110343
1	0.095002		1	-0.00629596
1	0.551465		1	0.171504
1	0.191657		1	0.203292
1	0.517385		1	-0.0179273
1	0.380508		1	0.340563
1	0.559225		1	0.0646532
1	-0.0509267		1	0.341561
1	0.2564		1	0.158752
1	0.646219		1	0.151078
1	0.0813429		1	0.139294
1	0.00326428		1	0.0590539
1	0.0553388		1	-0.105343
1	-0.0316194		1	-0.0564487
1	-0.0718191		1	0.31566
1	0.0357433		1	0.25835
1	0.138149		1	0.0847052
1	0.260414		1	0.101105
1	0.148078		1	-0.180525
1	-0.160057		1	-0.0358254
1	0.0216811		1	0.0922887
1	-0.0152891		1	-0.100226
1	0.298222		1	0.295798
1	0.00653006		1	-0.277172
1	0.0177704		1	0.244327
1	-0.163801		1	0.0969711
1	0.235722		1	-0.169248
1	-0.0205685		1	-0.255297
1	0.143604		1	-0.0316921
1	-0.279495		1	0.415372
1	-0.186916		1	-0.0750873
1	0.111839		1	-0.200764
1	0.399865		1	-0.214701
1	0.189046		1	0.39351
1	0.208671		1	0.198909
1	-0.115719		1	-0.24481
1	0.226763		1	-0.372944
1	-0.077008		1	0.275328
1	0.215994		1	0.0268663
1	0.18633		1	-0.0699875
1	0.152941		1	-0.177451
1	-0.363301		1	0.543076
1	0.127588		1	-0.265556
1	0.229057		1	0.502678
1	0.32006		1	0.498777
1	0.151078		1	0.0265545
1	0.0307685		1	-0.0446754
1	0.31566		1	-0.0436195
1	0.25835		1	-0.033614
1	0.336911		1	0.187825
1	0.222318		1	-0.09445
1	-0.0358254		1	0.0334143
1	0.244327		1	0.190048
1	0.0870289		1	-0.0240621
1	-0.149843		1	0.60632
1	0.171315		1	0.171606
1	0.281812		1	-0.169168
1	0.237919		1	-0.0322158
1	0.235682		1	-0.149194
1	0.415372		1	-0.310116
1	-0.0205711		1	0.126433
1	0.00280046		1	-0.184631
1	0.246731		1	0.073789
1	-0.0735918		1	-0.0568491
1	0.154586		1	0.354799
1	-0.0930029		1	0.455813
1	0.21658		1	0.151042
1	-0.325261		1	0.222179
1	0.0268663		1	-0.170395
1	0.00839299		1	0.545487
1	-0.177451		1	0.326571
1	0.101641		1	-0.0401677
1	0.159797		1	0.238099
1	-0.315114		1	-0.00909844
1	-0.164045		1	-0.20039
1	0.349396		1	-0.154279
1	-0.237786		1	0.0456367
1	-0.046194		1	0.341015
1	0.237562		1	0.160981
1	-0.0556085		1	0.0704585
1	0.00228405		1	-0.0570679
1	-0.244599		1	0.168113
1	0.163193		1	-0.0604924
1	-0.0646021		1	0.0711338
1	-0.261815		1	0.117402
1	0.108388		1	0.11238
1	0.0501008		1	0.275679
1	-0.126177		1	-0.0450709
1	0.743902		1	0.0309009
1	0.0123391		1	0.117808
1	-0.0808843		1	-0.29142
1	-0.238326		1	0.199255
1	-0.0290015		1	0.0956853
1	0.045481		1	-0.0304985
1	0.0386897		1	0.0604678
1	-0.227442		1	-0.0955577
1	0.0469936		1	-0.28564
1	0.200088		1	-0.100467
1	0.182334		1	-0.274034
1	-0.00183804		1	0.050768
1	0.0203154		1	-0.32198
1	0.0434617		1	0.148048
1	0.131283		1	0.0563167
1	0.0832174		1	-0.0599608
1	0.0142558		1	-0.166993
1	-0.13155		1	0.20937
1	0.0576412		1	0.336968
1	-0.103138		1	0.0889777
1	-0.199045		1	-0.0883661
1	-0.0423813		1	-0.64756
1	-0.120383		1	-0.142368
1	0.21027		1	-0.00571923
1	0.0879118		1	-0.30938
1	0.0708998		1	0.148299
1	0.271177		1	-0.0412343
1	0.0392285		1	-0.15601
1	0.00338493		1	-0.0419081
1	0.160981		1	0.0646523
1	-0.121021		1	0.161814
1	0.351361		1	-0.236074
1	-0.0570679		1	-0.194975
1	0.168113		1	0.0863249
1	-0.10286		1	0.0756908
1	-0.0604924		1	0.0972222
1	0.162707		1	0.0728553
1	0.117402		1	0.167424
1	-0.0154541		1	-0.0100725
1	-0.123303		1	-0.26185
1	0.0235119		1	0.221035
1	0.0781039		1	0.121959
1	0.285279		1	0.00240718
1	0.0677997		1	0.27096
1	0.0364614		1	-0.232912
1	0.28527		1	-0.0931692
1	0.0666814		1	-0.167919
1	0.133198		1	0.103838
1	0.0507329		1	0.195101
1	0.190675		1	-0.277806
1	0.341173		1	-0.167532
1	-0.0613173		1	0.0272898
1	-0.254191		1	-0.244697
1	-0.338152		1	0.0752224
1	-0.131672		1	0.0512642
1	0.0738734		1	-0.703519
1	-0.00637991		1	0.200294
1	-0.274034		1	-0.0256963
1	-0.0433649		1	-0.176032
1	0.0145278		1	-0.0971649
1	0.0187688		1	0.397696
1	0.0535622		1	-0.406294
1	-0.330471		1	0.0196848
1	0.159909		1	-0.286373
1	0.0444758		1	0.188055
1	0.155743		1	0.179157
1	0.290025		1	-0.0965116
1	-0.00636964		1	-0.279789
1	-0.0576134		1	-0.171274
1	0.102274		1	-0.141296
1	-0.0375886		1	-0.162019
1	0.332806		1	0.113131
1	-0.0489658		1	-0.300182
1	0.0889777		1	-0.22307
1	0.241895		1	0.0458348
1	-0.260688		1	-0.100992
1	-0.0628067		1	0.219173
1	-0.243143		1	-0.0540654
1	-0.0590417		1	0.129761
1	0.175823		1	-0.306925
1	0.00603563		1	-0.000211468
1	-0.108026		1	-0.198273
1	0.00167755		1	0.0494161
1	-0.11173		1	-0.0440669
1	-0.152275		1	-0.171437
1	-0.15601		1	0.276999
1	-0.107633		1	0.0623902
1	-0.0885402		1	0.0869849
1	0.0646523		1	0.413467
1	-0.194975		1	0.174217
1	-0.0451507		1	0.238196
1	0.20497		1	0.220845
1	-0.0100725		1	0.0246501
1	0.107526		1	-0.208491
1	-0.26185		1	0.0786354
1	0.0793009		1	-0.00194804
1	0.112648		1	-0.153257
1	-0.0857778		1	-0.135093
1	-0.0926449		1	-0.491256
1	0.00240718		1	-0.0583653
1	0.231386		1	-0.0497445
1	0.143402		1	-0.297261
1	-0.158555		1	0.0946489
1	-0.167919		1	-0.257546
1	-0.141777		1	-0.0789109
1	-0.239012		1	0.230836
1	0.103838		1	-0.0271964
1	0.195101		1	-0.33617
1	-0.130685		1	-0.274501
1	0.0186989		1	0.0998013
1	0.127118		1	-0.0536218
1	0.038405		1	0.046547
1	-0.145023		1	0.289482
1	-0.14816		1	0.0772026
1	0.0752224		1	0.0721043
1	-0.0966704		1	0.182918
1	-0.0971649		1	-0.199626
1	0.397696		1	-0.210455
1	0.392101		1	-0.167674
1	0.0103063		1	0.194356
1	-0.335517		1	0.0619179
1	0.0533321		1	0.0736596
1	0.0903075		1	0.203057
1	0.543136		1	0.465752
1	0.270564		1	0.293906
1	-0.171274		1	0.146893
1	-0.135706		1	0.302557
1	-0.423746		1	0.0132508
1	-0.169552		1	-0.136553
1	0.0676634		1	0.0925809
1	-0.155438		1	0.205197
1	0.04911		1	0.0520728
1	-0.102709		1	0.310116
1	-0.100992		1	-0.214638
1	-0.166632		1	-0.368037
1	-0.0987026		1	-0.187861
1	0.0775035		1	0.187447
1	0.036399		1	0.320125
1	0.0871327		1	0.117575
1	-0.0324497		1	-0.222887
1	0.0354435		1	0.0431882
1	0.113954		1	-0.0294453
1	0.0869849		1	-0.0190919
1	0.413467		1	0.135386
1	0.162055		1	0.0799686
1	-0.125369		1	-0.173082
1	-0.108698		1	-0.18542
1	-0.295549		1	0.31135
1	0.0724298		1	0.279159
1	-0.287829		1	0.227641
1	-0.297261		1	0.0985845
1	0.279803		1	-0.155514
1	-0.0092881		1	0.112328
1	-0.222772		1	0.374236
1	0.140383		1	0.0544834
1	0.230836		1	0.200805
1	-0.425551		1	0.294123
1	0.103902		1	-0.111192
1	0.220245		1	0.248842
1	0.0464177		1	-0.0359693
1	0.0914359		1	-0.0264413
1	-0.118712		1	-0.0547051
1	-0.116253		1	-0.0731067
1	0.0569271		1	0.127578
1	0.228489		1	0.139148
1	-0.231328		1	-0.0393564
1	0.214808		1	0.0650883
1	-0.0937418		1	0.106216
1	-0.104793		1	0.129593
1	-0.015964		1	0.0225696
1	0.046547		1	0.00611439
1	0.229572		1	0.0938279
1	0.0772026		1	-0.0469413
1	-0.0951388		1	-0.0529626
1	-0.0445476		1	-0.0166113
1	0.0156658		1	-0.23633
1	0.14183		1	-0.185695
1	0.215726		1	0.264749
1	0.168581		1	-0.192631
1	-0.0518246		1	0.273316
1	-0.21421		1	-0.0160808
1	0.230006		1	0.316461
1	0.203057		1	-0.25388
1	0.23757		1	0.189139
1	0.146893		1	-0.0263444
1	-0.0526047		1	0.102794
1	-0.143432		1	0.0736687
1	-0.117605		1	0.141426
1	0.0132508		1	0.0534898
1	-0.525077		1	0.255649
1	-0.116829		1	-0.000861696
1	-0.0988864		1	0.148959
1	-0.131777		1	0.272377
1	0.0721746		1	0.231881
1	0.28323		1	-0.148378
1	-0.16221		1	-0.0884739
1	0.0846941		1	-0.479423
1	0.10257		1	-0.142364
1	0.100469		1	0.420785
1	-0.187861		1	-0.0762927
1	0.0498749		1	0.138871
1	0.320125		1	0.0775479
1	0.312977		1	0.294891
1	-0.24275		1	-0.00984072
1	0.0466349		1	-0.0465615
1	0.0228423		1	0.0315766
1	0.0711761		1	0.0920815
1	0.388517		1	-0.119636
1	0.2075		1	-0.0916637
1	-0.175825		1	0.0682734
1	0.216464		1	0.146797
1	0.227641		1	0.114242
1	-0.155514		1	0.0205745
1	0.112328		1	-0.270771
1	0.294164		1	-0.168057
1	0.0877297		1	-0.0441106
1	-0.0736692		1	0.135046
1	0.0907826		1	-0.229891
1	0.327861		1	0.0728803
1	0.258619		1	0.344536
1	-0.125398		1	0.134198
1	0.320272		1	-0.218218
1	-0.135447		1	0.0561849
1	0.038229		1	0.0937897
1	-0.0547051		1	0.148222
1	0.24466		1	-0.135142
1	-0.10321		1	0.261053
1	0.241961		1	0.25597
1	0.0225696		1	-0.00582206
1	0.335607		1	-0.0096352
1	0.147442		1	-0.117124
1	0.317766		1	0.194607
1	0.0932861		1	0.223037
1	0.0990779		1	0.123095
1	0.072824		1	-0.124894
1	-0.0762927		1	-0.0570534
1	-0.33114		1	-0.0227151
1	0.138871		1	-0.147381
1	-0.12037		1	-0.564279
1	-0.273912		1	0.216043
1	-0.119636		1	-0.2783
1	0.0682734		1	-0.0127181
1	-0.0881239		1	-0.0869132
1	0.165053		1	-0.0759882
1	0.248639		1	0.14425
1	-0.229891		1	-0.0337731
1	0.0924512		1	-0.023756
1	-0.142666		1	-0.0678109
1	0.101257		1	-0.0204721
1	0.316258		1	-0.482497
1	0.198969		1	-0.0527373
1	0.133123		1	-0.218253
1	-0.0339142		1	-0.0438235
1	-0.0296529		1	-0.184674
1	0.0501537		1	-0.0719486
1	-0.0740625		1	-0.0381009
1	-0.110217		1	-0.063522
1	-0.0112385		1	0.458168
1	0.155738		1	0.065177
1	0.148222		1	-0.14575
1	0.216843		1	0.047332
1	-0.042266		1	-0.0122285
1	-0.0664333		1	0.00638137
1	-0.26389		1	-0.301271
1	0.261053		1	-0.0702631
1	0.25597		1	-0.0401024
1	-0.00582206		1	0.300637
1	-0.0096352		1	-0.371753
1	0.2365		1	-0.121287
1	-0.0388716		1	-0.123342
1	-0.22372		1	-0.226402
1	0.154881		1	0.0613675
1	-0.335014		1	-0.0978865
1	0.00534391		1	0.0903602
1	0.123095		1	0.219163
1	0.0892204		1	-0.171523
1	-0.147381		1	-0.383083
1	0.136464		1	-0.137068
1	-0.564279		1	0.00724334
1	-0.0576531		1	0.0764332
1	0.216043		1	0.151887
1	-0.105895		1	-0.0157546
1	-0.135559		1	-0.350854
1	0.0572948		1	-0.0870654
1	0.212895		1	0.271105
1	0.161218		1	-0.223222
1	0.254731		1	-0.303179
1	0.281751		1	0.146243
1	0.299398		1	0.188442
1	-0.0930902		1	0.323201
1	-0.622589		1	-0.186726
1	-0.157532		1	0.0710992
1	0.14425		1	-0.0161693
1	-0.0616112		1	0.177985
1	0.140221		1	-0.0345562
1	0.143688		1	0.145365
1	0.370718		1	0.013656
1	-0.0527373		1	0.122708
1	0.108396		1	0.287916
1	-0.136059		1	0.0137674
1	-0.139858		1	-0.0409639
1	-0.0438235		1	-0.0809287
1	-0.190749		1	-0.554061
1	-0.110671		1	0.344268
1	-0.184674		1	-0.263421
1	-0.161729		1	-0.431704
1	-0.0260546		1	0.0194021
1	-0.567821		1	0.206203
1	-0.442718		1	-0.00941021
1	0.120579		1	0.0341067
1	0.162419		1	-0.124775
1	0.0550395		1	0.088026
1	-0.033892		1	0.0110263
1	-0.600625		1	-0.118247
1	0.0367464		1	0.122679
1	-0.331325		1	0.130596
1	0.047332		1	0.130482
1	-0.0244838		1	-0.19326
1	0.140376		1	-0.311213
1	-0.153834		1	-0.0684426
1	-0.301271		1	-0.190909
1	0.103265		1	-0.0758511
1	-0.144632		1	-0.0715827
1	-0.371753		1	-0.279192
1	0.0722434		1	-0.133157
1	-0.272834		1	-0.0850296
1	0.171406		1	-0.223776
1	-0.0571489		1	-0.0545604
1	-0.136484		1	-0.338283
1	-0.106326		1	-0.0136758
1	0.0656886		1	0.0292209
1	0.36582		1	-0.0738093
1	0.219163		1	-0.071486
1	0.271669		1	0.102266
1	0.126786		1	-0.262234
1	0.00724334		1	-0.0120336
1	0.433095		1	0.168619
1	-0.141991		1	0.0409691
1	-0.100881		1	0.208205
1	-0.0870654		1	-0.0917256
1	-0.0712588		1	-0.0517982
1	-0.223222		1	0.231391
1	-0.298679		1	-0.0985259
1	-0.1693		1	0.30031
1	-0.00749655		1	-0.0652057
1	-0.0819044		1	-0.152081
1	0.0238187		1	-0.0161313
1	-0.0150846		1	0.0525931
1	0.132051		1	0.225213
1	-0.0161693		1	-0.00289559
1	0.22606		1	0.0716542
1	-0.105473		1	0.369971
1	0.188063		1	0.0327995
1	-0.0469051		1	0.110398
1	-0.322697		1	0.0678702
1	0.114385		1	0.0316983
1	-0.0277333		1	0.0696037
1	-0.0920067		1	-0.0621742
1	-0.0427206		1	-0.0167003
1	0.111223		1	0.0842084
1	0.0706774		1	-0.0153104
1	-0.0237861		1	0.154366
1	-0.431704		1	-0.120701
1	0.240255		1	0.0854911
1	0.0341067		1	-0.08771
1	0.0411968		1	0.356214
1	0.00647139		1	-0.0671876
1	-0.124775		1	0.018433
1	-0.102465		1	-0.0915151
1	0.29658		1	-0.00772435
1	-0.125852		1	-0.00371796
1	-0.0684426		1	0.288148
1	0.0725451		1	0.184715
1	-0.0758511		1	0.0781239
1	0.12169		1	-0.259326
1	-0.261285		1	-0.158369
1	-0.133157		1	0.103217
1	-0.385498		1	-0.0300694
1	0.159754		1	0.165104
1	-0.069885		1	0.113979
1	-0.0326681		1	0.111984
1	0.0292209		1	-0.0291153
1	0.102266		1	-0.0981951
1	-0.103807		1	-0.154749
1	-0.292133		1	-0.144274
1	-0.249923		1	-0.0245332
1	0.280505		1	0.0146682
1	0.282336		1	-0.102293
1	0.0727085		1	-0.134884
1	-0.0212989		1	0.00687742
1	0.104369		1	0.0660849
1	0.217253		1	-0.0585819
1	0.0980079		1	0.142789
1	0.157514		1	0.0177167
1	0.253071		1	-0.232987
1	0.402654		1	-0.187527
1	0.0393337		1	0.191971
1	0.229303		1	-0.0275082
1	-0.0665879		1	-0.0754918
1	0.278526		1	0.24438
1	-0.432916		1	-0.0513
1	-0.2437		1	-0.185111
1	0.406955		1	0.162654
1	-0.212864		1	0.090391
1	-0.201457		1	0.141456
1	0.0943105		1	-0.12785
1	-0.0146034		1	0.203396
1	-0.00371796		1	-0.0386149
1	-0.255951		1	0.0373755
1	0.312638		1	0.119956
1	0.0782989		1	0.143853
1	0.0256276		1	-0.0866282
1	0.0867949		1	-0.205597
1	-0.158313		1	0.318357
1	-0.321617		1	-0.0246639
1	0.268488		1	0.115146
1	0.120834		1	0.0467115
1	-0.0406376		1	-0.116771
1	0.090391		1	0.154031
1	0.0373755		1	-0.022677
1	0.119956		1	0.130365
1	0.143853		1	0.0480804
1	-0.0535065		1	-0.1084
1	0.103249		1	0.222801
1	-0.0495334		1	0.0284717
1	-0.00614447		1	0.204342
1	0.0897423		1	-0.0220868
1	0.162936		1	0.235164
1	0.154031		1	-0.327374
1	0.339466		1	0.0618145
1	-0.0941163		1	0.0215122
1	-0.235421		1	0.102837
1	-0.0165505		1	-0.00906983
1	0.0135642		1	0.279467
1	0.0609912		1	0.0777183
1	0.0490093		1	0.0588285
1	0.139812		1	0.105724
1	0.344682		1	0.293598
1	-0.118832		1	0.353777
1	0.262016		1	0.019509
1	-0.487167		1	0.152831
1	0.126638		1	-0.0388171
1	0.279467		1	0.461732
1	-0.457212		1	0.251459
1	0.0856071		1	-0.0476366
1	-0.0300771		1	0.203384
1	-0.0546594		1	0.13435
1	0.182952		1	0.286998
1	0.0562577		1	-0.103918
1	0.0377809		1	-0.0495964
1	-0.0388171		1	0.035702
1	-0.0413443		1	-0.0307596
1	-0.0871495		1	-0.126507
1	0.251459		1	-0.188917
1	-0.0553743		1	0.0594158
1	-0.00125032		1	0.139575
1	-0.119756		1	-0.0600014
1	-0.0476366		1	-0.0309837
1	0.13435		1	0.0557222
1	-0.265431		1	-0.2492
1	-0.17531		1	0.0551405
1	-0.126507		1	0.0104038
1	-0.0704547		1	0.0964819
1	-0.110692		1	0.0495623
1	-0.253439		1	-0.0495013
1	-0.0309837		1	-0.0117184
1	-0.0344407		1	0.104046
1	-0.381428		1	0.171173
1	-0.0553858		1	-0.280723
1	0.105647		1	0.176666
1	0.00767832		1	-0.0578245
1	-0.0495013		1	-0.138543
1	0.046468		1	0.0154344
1	0.291193		1	-0.133702
1	-0.0253044		1	-0.142424
1	0.116715		1	-0.291954
1	0.0753187		1	0.0850114
1	-0.121099		1	0.192634
1	-0.123062		1	0.19507
1	0.0193987		1	-0.0702541
1	0.209378		1	0.00449377
1	-0.0408348		1	0.129186
1	0.0464739		1	0.0610793
1	-0.133702		1	0.0999266
1	-0.397376		1	0.118619
1	-0.196432		1	-0.0390084
1	0.249406		1	0.155044
1	-0.000464498		1	0.157797
1	0.208142		1	0.13793
1	-0.0145129		1	0.225817
1	0.231846		1	0.0242462
1	0.171795		1	0.164459
1	-0.00395249		1	-0.0199553
1	0.180836		1	-0.00675529
1	-0.0603965		1	-0.0631999
1	0.225817		1	0.0343417
1	0.164459		1	-0.0748107
1	-0.00279303		1	0.0353657
1	-0.00675529		1	-0.0913234
1	-0.0913234		1	0.128702
1	0.128702		1	0.118518
1	0.0728184		1	0.120653
1	-0.00868858		1	0.0821083
1	-0.132947		1	0.0213874
1	0.0165687		1	-0.069354
1	-0.177151		1	-0.00868858
1	0.00966649		1	-0.169219
1	-0.0585335		1	0.0165687
1	-0.158583		1	0.00966649
1	0.00417888		1	0.0823356
1	-0.0083055		1	-0.0585335
1	0.0170435		1	0.0183226
1	0.166851		1	0.062519
1	0.11043		1	0.0700608
1	0.102638		1	-0.149446
1	-0.20765		1	0.158724
1	0.151386		1	0.196179
1	-0.0213367		1	0.0345388
1	0.128339		1	0.151386
1	0.143736		1	0.173292
1	-0.00631286		1	0.128339
1	0.0911798		1	0.222974
1	0.104664		1	-0.119506
1	-0.0639907		1	-0.118005
1	-0.368924		1	-0.0346666
1	-0.22668		1	0.0911798
1	0.0653996		1	-0.0435071
1	-0.125502		1	0.169699
1	0.43575		1	-0.22668
1	-0.14078		1	-0.125502
1	0.334438		1	-0.0267858
1	-0.109786		1	0.027682
1	0.191725		1	-0.353205
1	0.151213		1	0.356273
1	0.105756		1	0.198738
1	0.108116		1	0.334438
1	0.13364		1	-0.438234
1	-0.11265		1	-0.779289
1	0.00522006		1	-0.0251218
1	-0.0186876		1	0.21021
1	-0.0580793		1	-0.0580793
1	0.00553438		1	0.00553438
1	0.107441		1	0.0927515
1	0.373416		1	0.23268
1	0.0550858		1	0.0550858
1	-0.0550406		1	0.189152
1	0.0921647		1	0.0187898
1	-0.0561071		1	-0.120264
1	-0.0453347		1	-0.0453347
1	-0.251069		1	0.194579
1	-0.0457033		1	0.104251
1	-0.0603563		1	-0.10935
1	0.104251		1	0.0654035
1	-0.272244		1	-0.0246355
1	0.33292		1	0.199576
1	-0.181985		1	-0.0345979
1	-0.0246355		1	0.208095
1	-0.048126		1	-0.250039
1	-0.18763		1	0.185635
1	-0.025791		1	-0.137108
1	-0.314219		1	-0.168393
1	-0.140607		1	0.212067
1	0.208095		1	-0.111973
1	-0.250039		1	-0.269668
1	-0.137108		1	0.260196
1	0.212067		1	-0.508566
1	-0.455687		1	0.054964
1	0.00271811		1	0.0464054
1	-0.00174832		1	-0.205453
1	0.113262		1	-0.243455
1	0.370227		1	0.384248
1	0.0374523		1	0.241815
1	0.0937779		1	-0.280397
1	0.162571		1	-0.285478
1	-0.228882		1	-0.156762
1	-0.353826		1	-0.179882
1	-0.146031		1	-0.18036
1	-0.0592098		1	-0.554441
1	-0.103193		1	0.104947
1	-0.627962		1	0.781735
1	-0.569689		1	-0.274919
1	0.160567		1	-0.265152
1	0.104947		1	-0.747245
1	0.781735		1	0.0909682
1	-0.206942		1	0.182566
1	-0.154826		1	-0.115645
1	-0.188976		1	-0.202016
1	-0.157642		1	0.0164894
1	0.182566		1	-0.854365
1	-0.414047		1	-0.459237
1	-0.202016		1	-0.798028
1	-0.575641		1	-0.525557
1	-0.167506		1	0.00568729
1	-0.174306		1	-0.420242
1	-0.459237		1	-0.519235
1	0.00568729		1	-0.142663
1	-0.451421		1	-0.200402
1	-0.502644		1	-0.553042
1	-0.281874		1	-0.113571
1	-0.613657		1	-0.286926
1	-0.693302		1	-0.661161
1	-0.362226		1	0.0758075
1	-0.79413		1	-0.646521
1	-0.167975		1	-0.0903612
1	-0.192141		1	-0.354213
1	-0.619729		1	-0.469986
1	-0.421013		1	-0.097629
1	-0.213979		1	-0.163729
1	-0.663757		1	-0.779921
1	-0.832306		1	-0.787213
1	-0.543978		1	-0.67281
1	-0.363412		1	-1
1	-0.022531		1	-0.314047
1	-0.209534		1	-0.170333
1	0.0325894		1	-0.809707
1	0.2855		1	0.155768
1	-0.134985		1	0.110936
1	0.187295		1	0.168159
1	0.0580654		1	0.108923
1	0.0622952		1	0.0351704
1	-0.0775313		1	0.0297179
1	0.033912		1	-0.236151
1	0.0761047		1	-0.224381
1	0.497879		1	-0.22096
1	0.124319		1	-0.0235277
1	-0.0473722		1	-0.176444
1	0.228832		1	-0.063785
1	0.114982		1	-0.0726
1	0.186749		1	0.0683413
1	0.369449		1	-0.1579
1	-0.112829		1	0.248079
1	-0.329777		1	-0.320956
1	-0.0302308		1	-0.000832355
1	0.160211		1	-0.00696158
1	0.020644		1	-0.0556042
1	0.0175716		1	0.349092
1	0.086714		1	-0.0799178
1	0.296152		1	0.0480206
1	-0.144035		1	0.207501
1	0.00908755		1	0.321836
1	-0.035406		1	0.127581
1	-0.240657		1	-0.146165
1	-0.180194		1	-0.101486
1	-0.00315901		1	-0.0264126
1	0.121062		1	0.289557
1	0.153015		1	0.0890413
1	-0.0905891		1	-0.0246517
1	0.131042		1	-0.282849
1	-0.581045		1	0.130183
1	-0.0670736		1	0.231834
1	-0.181885		1	0.196241
1	-0.221424		1	0.0599788
1	-0.325461		1	0.0613034
1	0.125649		1	-0.00839391
1	-0.281244		1	0.184352
1	-0.287338		1	0.351052
1	-0.139344		1	-0.0161822
1	0.218631		1	0.0998606
1	0.479937		1	-0.100757
1	-0.130923		1	0.221581
1	-0.0404958		1	0.0555589
1	-0.125173		1	0.107292
1	-0.262585		1	-0.478747
1	-0.0787763		1	0.0175716
1	-0.361766		1	-0.308829
1	-0.3949		1	0.010725
1	-0.149189		1	-0.087036
1	-0.336656		1	-0.191595
1	-0.29569		1	0.073724
1	0.025104		1	-0.206561
1	-0.122081		1	0.070078
1	-0.069434		1	-0.28341
1	-0.330231		1	-0.249926
1	-0.397387		1	-0.581045
1	-0.130327		1	-0.221424
1	-0.0393232		1	-0.153939
1	-0.0375072		1	-0.300695
1	-0.0326382		1	0.239925
1	0.0453365		1	0.210066
1	-0.33795		1	-0.281244
1	-0.213354		1	-0.381218
1	-0.430891		1	0.218631
1	-0.147226		1	-0.479007
1	-0.173219		1	-0.262585
1	0.150931		1	-0.0787763
1	-0.222686		1	-0.301837
1	-0.811263		1	0.034249
1	-0.37347		1	-0.403662
1	-0.412847		1	-0.0744731
1	-0.390096		1	-0.346537
1	-0.543845		1	-0.538463
1	-0.480013		1	-0.45649
1	-0.525474		1	-0.00297899
1	0.757687		1	-0.069434
1	-0.378857		1	-0.660901
1	-0.183915		1	-0.197573
1	0.0977927		1	-0.12421
1	-0.564677		1	0.190561
1	-0.64508		1	-0.533539
1	-0.329732		1	-0.0393232
1	-0.544613		1	0.0103643
1	-0.394669		1	0.175664
1	-0.216092		1	-0.36785
1	-0.721039		1	-0.0375072
1	-0.546891		1	-0.28321
1	-0.313084		1	-0.227282
1	-0.570016		1	-0.406253
1	-0.793426		1	-0.567758
1	-0.416282		1	-0.0326382
1	-0.141678		1	-0.300068
1	0.393847		1	-0.00747256
1	0.0962237		1	-0.280183
1	-0.508332		1	-0.19544
1	1		1	-0.197927
1	-0.446088		1	-0.00138873
1	-0.135285		1	-0.235595
1	0.0873931		1	-0.563132
1	-0.528744		1	0.148222
1	-0.188837		1	-0.151034
1	-0.480735		1	-0.155068
1	-0.72217		1	-0.173219
1	-0.55132		1	0.588997
1	-0.744682		1	-0.234425
1	1		1	-0.477014
1	-0.596137		1	-0.0755328
1	0.670737		1	0.150931
1	0.512998		1	-0.278777
1	-0.21517		1	-0.187976
1	-0.637551		1	0.234997
1	-0.504732		1	-0.155444
1	-0.241483		1	-0.592516
1	-0.644347		1	-0.665687
1	-0.305868		1	-0.632692
1	-0.282492		1	-0.811263
1	-0.320555		1	0.0356605
1	-0.551041		1	-0.543845
1	-0.30768		1	-0.804598
1	-0.358474		1	1
1	-0.0469446		1	-0.183915
1	-0.436558		1	-0.64508
1	-0.380651		1	-0.369972
1	-0.332011		1	-0.232554
1	-0.364626		1	-0.294974
1	-0.168676		1	-0.570016
1	-0.277885		1	-0.416282
1	-0.664949		1	1
1	-0.459941		1	0.0273414
1	-0.394758		1	-0.317601
1	-0.375387		1	-0.350835
1	-0.271378		1	-0.435519
1	-0.181647		1	-0.209831
1	-0.0523392		1	-0.312722
1	-0.149512		1	-0.0629485
1	-0.308473		1	-0.585142
1	-0.233443		1	-0.25405
1	-0.80001		1	-0.485438
1	-0.329646		1	-0.305868
1	-0.375836		1	-0.170263
1	-0.0873913		1	-0.527174
1	-0.169793		1	0.0574287
1	-0.182504		1	-0.615849
1	-0.0694845		1	-0.485505
1	0.0408777		1	-0.359047
1	-0.0735645		1	-0.766497
1	0.0318504		1	0.590544
1	0.086594		1	-0.364626
1	0.123522		1	-0.100533
1	0.0739755		1	-0.0813361
1	-0.0471624		1	-0.111473
1	-0.0700001		1	-0.158144
1	0.257192		1	-0.345864
1	0.473766		1	-0.660461
1	0.0199021		1	-0.684901
1	0.225309		1	-0.0720777
1	-0.272559		1	-0.089042
1	-0.250094		1	-0.394758
1	0.175794		1	0.0855211
1	-0.00436938		1	-0.279089
1	0.0676987		1	-0.225956
1	-0.0484537		1	-0.309993
1	-0.353935		1	-0.406414
1	0.161458		1	-0.271378
1	-0.0741698		1	-0.115864
1	-0.106195		1	-0.178753
1	-0.151991		1	-0.291439
1	0.172346		1	-0.499471
1	-0.0501684		1	-0.367984
1	-0.0984276		1	-0.329646
1	0.335022		1	-0.375836
1	-0.305136		1	-0.182504
1	-0.0479022		1	-0.282966
1	-0.277096		1	0.0141487
1	-0.106356		1	0.0576696
1	0.0655976		1	0.103764
1	-0.154587		1	-0.100434
1	0.285419		1	0.0636554
1	0.645932		1	0.086594
1	0.376846		1	0.0955769
1	0.537893		1	0.652238
1	0.332822		1	0.0739755
1	0.000212227		1	-0.0130533
1	0.0313187		1	0.165064
1	-0.0641304		1	-0.147335
1	-0.507807		1	-0.0700001
1	-0.0582231		1	-0.1089
1	0.419531		1	0.0199021
1	0.424986		1	-0.0405631
1	0.108509		1	0.225309
1	0.181507		1	0.373155
1	-0.00416886		1	-0.102187
1	0.511406		1	0.0648581
1	0.401002		1	-0.139364
1	-0.0830152		1	-0.296703
1	0.160146		1	0.0773719
1	0.462326		1	-0.210375
1	0.605407		1	-0.0457401
1	0.386533		1	0.0578178
1	0.365926		1	0.046079
1	0.137836		1	0.0868067
1	0.00476359		1	-0.100657
1	-0.170368		1	-0.34491
1	0.449504		1	0.00538352
1	0.153222		1	0.0691248
1	0.267891		1	0.221442
1	0.079008		1	-0.287516
1	0.0956346		1	-0.158515
1	0.141096		1	-0.107218
1	0.136603		1	-0.193592
1	0.24844		1	-0.106195
1	0.321781		1	-0.12739
1	0.162104		1	-0.196609
1	0.411974		1	-0.178889
1	-0.126974		1	0.251321
1	-0.216124		1	-0.067847
1	0.0843568		1	-0.174149
1	0.0306302		1	0.174796
1	0.390099		1	-0.272083
1	0.0384293		1	0.279635
1	-0.129673		1	0.112564
1	0.248882		1	-0.0630737
1	0.173668		1	0.139716
1	0.211524		1	-0.155562
1	0.0476522		1	-0.131942
1	-0.895268		1	0.0919224
1	0.169325		1	-0.146047
1	-0.248099		1	-0.325451
1	-0.0249444		1	-0.370585
1	-0.256412		1	0.231986
1	-1		1	-0.102961
1	0.0159127		1	-0.0479022
1	0.53652		1	0.0586669
1	0.454133		1	0.0780303
1	0.0848462		1	0.249163
1	0.425785		1	-0.0675229
1	0.220726		1	-0.184147
1	0.244109		1	-0.106356
1	-0.239196		1	-0.154587
1	0.184904		1	0.211709
1	0.0395086		1	0.149169
1	0.189696		1	-0.232244
1	0.140147		1	0.152523
1	0.223749		1	0.38373
1	-0.109506		1	-0.0594651
1	0.170135		1	0.451336
1	0.16691		1	-0.190975
1	0.271345		1	0.347585
1	0.121233		1	-0.0641304
1	0.182597		1	0.290851
1	-0.0784076		1	0.182934
1	-0.368666		1	-0.513364
1	-0.116471		1	0.207471
1	0.0230244		1	0.162814
1	-0.0201773		1	-0.396929
1	0.0564881		1	0.261749
1	0.194342		1	-0.145913
1	-0.0737842		1	-0.0340927
1	0.242007		1	0.158997
1	-0.204136		1	0.103918
1	-0.0223171		1	0.698775
1	-0.0913345		1	0.0572372
1	0.164828		1	0.183692
1	0.0997521		1	0.419531
1	0.119563		1	0.424986
1	-0.00327392		1	0.408142
1	0.0702449		1	-0.092882
1	0.56414		1	0.231363
1	0.332496		1	0.0715793
1	0.112386		1	-0.0951853
1	0.110486		1	0.160146
1	-0.0681578		1	0.462326
1	-0.00842253		1	-0.0508938
1	-0.144061		1	0.148635
1	0.405934		1	0.120848
1	-0.100873		1	-0.262443
1	0.263671		1	0.267891
1	-0.17529		1	0.201325
1	0.201158		1	-0.104147
1	0.248406		1	0.136673
1	0.374026		1	0.0938887
1	0.00930098		1	0.0230105
1	0.200933		1	0.411974
1	0.146424		1	-0.111884
1	0.0252411		1	0.54423
1	0.0644348		1	0.29679
1	0.269222		1	0.0229691
1	0.283122		1	-0.119061
1	-0.10061		1	0.449083
1	0.145338		1	0.189704
1	-0.108031		1	0.0384293
1	0.212718		1	-0.0203027
1	0.128535		1	0.160826
1	-0.181373		1	0.00499261
1	0.180173		1	-0.024466
1	-0.147415		1	0.484675
1	-0.0835421		1	0.305708
1	-0.0180441		1	0.039746
1	-0.117899		1	-0.248099
1	-0.288381		1	-0.0249444
1	0.369913		1	0.176548
1	0.203908		1	0.0416688
1	0.0264597		1	-0.0444833
1	0.278922		1	0.223528
1	0.155025		1	-0.158343
1	-0.0108159		1	0.216722
1	-0.246366		1	0.129901
1	-0.31087		1	-0.260762
1	-0.406599		1	0.179057
1	-0.110405		1	0.366349
1	-0.00351254		1	0.200435
1	-0.0946713		1	-0.371923
1	-0.113772		1	0.0434787
1	0.0806452		1	0.187704
1	0.0200334		1	0.181366
1	-0.197093		1	0.41951
1	0.150964		1	-0.0788038
1	-0.188879		1	0.0324024
1	0.154743		1	0.318196
1	0.158159		1	0.0395086
1	-0.582492		1	0.189696
1	0.112399		1	0.219647
1	0.21904		1	-0.114885
1	0.170113		1	0.0724581
1	-0.0251709		1	0.320699
1	-0.00280828		1	-0.0451149
1	0.106304		1	-0.114477
1	0.0865315		1	0.0909925
1	-0.0541348		1	0.0533132
1	-0.0141247		1	0.0744972
1	-0.0243277		1	-0.245153
1	-0.306359		1	0.305994
1	-0.0300334		1	-0.00113767
1	0.0606834		1	0.332662
1	0.104534		1	0.0507844
1	0.202034		1	0.115858
1	0.393628		1	0.141976
1	0.332399		1	0.292701
1	0.147142		1	0.103727
1	0.12996		1	0.0108166
1	0.382523		1	-0.220661
1	-0.000517831		1	-0.227821
1	-0.218276		1	0.123491
1	-0.0492158		1	0.194342
1	0.140783		1	0.621126
1	0.304681		1	-0.0611621
1	0.437493		1	-0.177811
1	0.118403		1	-0.0537264
1	0.19412		1	-0.174731
1	0.1783		1	0.0938377
1	-0.110194		1	0.199725
1	0.135014		1	-0.0141241
1	-0.274426		1	0.110486
1	-0.116303		1	-0.0681578
1	0.00886979		1	0.0189111
1	0.19527		1	-0.149005
1	0.233505		1	0.095327
1	0.108161		1	0.0510738
1	0.347614		1	0.0252411
1	0.319944		1	0.0644348
1	-0.221242		1	0.157001
1	0.0738755		1	0.145338
1	0.318501		1	0.0684186
1	0.0182343		1	0.123995
1	0.258209		1	-0.0761821
1	0.41185		1	0.199387
1	0.319528		1	0.0743912
1	0.235733		1	0.113933
1	0.237879		1	0.0722408
1	0.049315		1	-0.0528067
1	-0.0262584		1	0.0390544
1	-0.139084		1	-0.0835421
1	0.142343		1	-0.55595
1	0.407733		1	0.302313
1	0.152124		1	-0.550356
1	0.174735		1	-0.0738593
1	-0.191355		1	0.258255
1	0.434414		1	0.10059
1	-0.102123		1	0.000968408
1	-0.328979		1	0.423981
1	0.155456		1	0.207818
1	0.261314		1	0.107279
1	-0.0675734		1	0.0534422
1	0.0363046		1	0.293894
1	-0.0502887		1	-0.110405
1	0.303491		1	-0.179042
1	-0.18833		1	0.0381769
1	0.0444532		1	0.0083108
1	0.0567085		1	0.0360848
1	-0.154363		1	0.0155805
1	-0.206446		1	-0.462176
1	0.0999972		1	-0.280653
1	-0.218598		1	-0.0227814
1	-0.0116961		1	0.102373
1	-0.201077		1	0.0200334
1	0.00125016		1	0.491979
1	-0.0228918		1	-0.0620368
1	0.192531		1	-0.296964
1	-0.250803		1	0.0188695
1	0.135697		1	-0.105153
1	-0.668362		1	0.0197752
1	-0.214792		1	0.395462
1	0.0867445		1	-0.216739
1	0.405024		1	-0.243103
1	0.246952		1	0.12807
1	0.0650938		1	0.0161032
1	0.274413		1	0.112399
1	-0.124429		1	0.0873062
1	0.118833		1	0.0686462
1	-0.163494		1	-0.0447464
1	0.148386		1	0.0303146
1	-0.241504		1	0.0401568
1	-0.163418		1	-0.110158
1	0.310666		1	-0.164807
1	0.190542		1	-0.0524246
1	0.144658		1	0.429099
1	-0.0838959		1	-0.127162
1	-0.193583		1	-0.168637
1	-0.0240066		1	-0.0213331
1	0.045745		1	0.309712
1	-0.149895		1	0.104534
1	0.0507078		1	0.132505
1	-0.0241003		1	0.155172
1	0.248258		1	0.382523
1	0.0305227		1	-0.00870021
1	0.477436		1	0.25329
1	0.39663		1	0.140783
1	0.140026		1	0.0806246
1	-0.127383		1	0.0811626
1	0.19169		1	0.312211
1	-0.0345482		1	0.469936
1	0.0585791		1	-0.110194
1	0.349071		1	0.32609
1	0.205581		1	0.00886979
1	0.298927		1	0.108161
1	-0.0374435		1	-0.0993712
1	0.295109		1	-0.149555
1	0.119963		1	0.318501
1	-0.0339511		1	-0.0411386
1	0.0533543		1	-0.367109
1	0.26525		1	0.127332
1	-0.164693		1	0.0929934
1	-0.0945519		1	0.264853
1	0.182042		1	0.266403
1	0.116107		1	-0.0151646
1	-0.155297		1	0.159861
1	-0.063272		1	-0.192736
1	-0.071561		1	-0.200119
1	0.0132575		1	-0.0171835
1	0.392304		1	-0.0262584
1	0.104393		1	-0.0698922
1	-0.0340215		1	0.142343
1	0.0974491		1	0.0429121
1	0.0133899		1	-0.461184
1	-0.0279685		1	-0.345355
1	0.255742		1	-0.106033
1	0.106223		1	0.34565
1	0.16838		1	0.315889
1	-0.0311223		1	-0.204548
1	0.191408		1	0.227865
1	-0.0632754		1	0.0524008
1	-0.0922881		1	0.183557
1	0.0725645		1	0.204681
1	0.130658		1	0.357965
1	-0.0721204		1	-0.0212379
1	-0.203526		1	0.227032
1	0.320948		1	0.438843
1	0.450798		1	0.424096
1	-0.192526		1	-0.0502887
1	0.236537		1	0.153285
1	0.27118		1	0.0444532
1	-0.177537		1	-0.206446
1	0.106111		1	-0.167185
1	-0.0865962		1	0.575676
1	-0.106689		1	0.174689
1	-0.159351		1	-0.0116961
1	-0.149072		1	-0.201077
1	-0.0808986		1	0.131215
1	-0.0519231		1	0.105526
1	0.191582		1	-0.199258
1	0.228676		1	0.135697
1	-0.197198		1	-0.35656
1	-0.243893		1	-0.0812674
1	0.277986		1	-0.0183937
1	0.107643		1	-0.0340904
1	-0.0743656		1	0.0867445
1	0.207719		1	0.264477
1	0.121914		1	0.405024
1	0.203688		1	0.0434917
1	0.0875764		1	-0.0181642
1	0.0474583		1	0.0196986
1	0.0320829		1	0.332911
1	0.189479		1	-0.0778502
1	0.215978		1	0.206405
1	0.243405		1	0.0339671
1	0.108797		1	-0.202121
1	0.111363		1	0.0878227
1	0.103727		1	-0.353354
1	-0.445518		1	-0.071562
1	0.0897866		1	-0.3809
1	0.0354282		1	0.045745
1	0.189375		1	0.0446501
1	-0.0286415		1	0.19363
1	0.164261		1	0.204939
1	0.0354071		1	0.0507078
1	0.0711148		1	0.254492
1	-0.0197757		1	-0.0368279
1	0.0442627		1	0.119018
1	0.26404		1	-0.206407
1	0.14926		1	0.140026
1	0.322934		1	0.123792
1	-0.146181		1	0.325986
1	0.206568		1	-0.00228698
1	-0.11019		1	0.0585791
1	-0.175162		1	0.0821455
1	-0.0286534		1	-0.259457
1	0.0264694		1	0.00325081
1	0.36974		1	0.205581
1	0.184033		1	0.0519269
1	0.21715		1	-0.0321492
1	0.054688		1	0.197425
1	-0.295082		1	0.315626
1	-0.110348		1	0.129796
1	-0.0987114		1	0.0533543
1	0.106068		1	-0.0250608
1	0.237729		1	-0.269722
1	-0.0620269		1	0.229827
1	0.00137816		1	0.0918345
1	0.207094		1	-0.0945519
1	0.0432959		1	0.272897
1	-0.0831122		1	0.30269
1	-0.420062		1	0.0600705
1	-0.0199628		1	0.0589622
1	0.0207361		1	0.147532
1	0.0777512		1	-0.142943
1	0.0645225		1	-0.232013
1	-0.312582		1	0.00924193
1	0.0289408		1	-0.0914309
1	-0.0861991		1	0.118967
1	-0.117124		1	0.377601
1	0.100074		1	0.0974491
1	0.133315		1	-0.0279685
1	0.0497025		1	-0.0188211
1	-0.160484		1	0.110655
1	-0.103428		1	0.160661
1	-0.171212		1	0.136643
1	0.0458229		1	-0.122972
1	0.150918		1	-0.195646
1	-0.0798327		1	0.0771771
1	-0.216893		1	-0.0506878
1	-0.142092		1	0.0725645
1	0.0168445		1	0.31395
1	0.0677805		1	0.309766
1	0.136724		1	0.411931
1	0.442905		1	0.264798
1	0.0292295		1	-0.0721204
1	-0.00355567		1	0.403649
1	0.107509		1	0.0925727
1	-0.246124		1	-0.161372
1	-0.196062		1	0.200874
1	-0.0904479		1	0.0506478
1	0.125433		1	-0.0272281
1	-0.0639728		1	0.245636
1	-0.151074		1	0.154668
1	0.0868287		1	-0.0390338
1	-0.0680688		1	0.201359
1	0.185137		1	-0.115876
1	0.074327		1	0.0849238
1	-0.0675648		1	-0.102742
1	0.189668		1	0.200739
1	0.0515044		1	-0.106689
1	0.0637885		1	0.319382
1	0.203753		1	-0.159351
1	-0.103427		1	0.0191302
1	0.00633687		1	-0.0519231
1	-0.0335205		1	0.0198225
1	0.0502779		1	-0.0781728
1	-0.0265184		1	-0.0734268
1	0.0183343		1	0.0378057
1	-0.219014		1	0.159809
1	0.00965836		1	0.277986
1	0.0213578		1	-0.19442
1	0.14459		1	0.123603
1	0.182608		1	0.146455
1	0.0258976		1	0.0688403
1	0.0243821		1	0.0687131
1	0.029207		1	-0.208621
1	0.126996		1	-0.00590743
1	0.0359235		1	0.0835431
1	0.173228		1	0.105237
1	0.120034		1	0.0875764
1	0.0176225		1	-0.012553
1	0.0391861		1	0.0346103
1	0.00987424		1	-0.0522603
1	-0.0898618		1	0.243405
1	0.130719		1	0.277611
1	0.00481729		1	0.103727
1	-0.0772394		1	-0.445518
1	-0.0838521		1	0.223359
1	0.0455254		1	0.119982
1	0.0478334		1	0.204828
1	0.095765		1	0.179494
1	-0.476309		1	0.181737
1	0.310267		1	0.107041
1	0.0567423		1	0.189375
1	0.394007		1	0.190562
1	0.301542		1	0.25097
1	0.329201		1	0.250657
1	-0.0319942		1	-0.0197757
1	0.0166318		1	-0.118114
1	-0.0162587		1	0.179784
1	0.200403		1	0.0617052
1	0.0950303		1	0.305887
1	0.112475		1	-0.0179509
1	-0.177146		1	0.0577707
1	0.318987		1	-0.0538625
1	-0.0669692		1	-0.0434455
1	0.180716		1	0.0189003
1	-0.104831		1	-0.118072
1	0.00808183		1	0.36974
1	-0.234508		1	-0.129859
1	-0.0444127		1	0.00857389
1	-0.0728823		1	0.0562629
1	-0.106953		1	0.349302
1	-0.333092		1	0.180879
1	0.00575682		1	0.13349
1	0.05959		1	-0.0160508
1	0.221556		1	0.20403
1	0.00546868		1	-0.189286
1	0.0408811		1	-0.177366
1	-0.0145021		1	0.0265128
1	0.0122537		1	0.177547
1	-0.112479		1	-0.248671
1	0.133986		1	-0.20381
1	0.160198		1	-0.00341493
1	-0.0246571		1	-0.0633961
1	-0.218743		1	-0.171212
1	-0.279586		1	0.118382
1	0.0535688		1	0.209032
1	0.0154965		1	-0.216893
1	0.199612		1	0.0560645
1	-0.103329		1	-0.143791
1	0.0802496		1	-0.142092
1	-0.0320465		1	-0.216363
1	-0.132589		1	-0.0963568
1	0.158525		1	0.107509
1	-0.0688544		1	0.485246
1	-0.00569107		1	-0.0904479
1	0.0511942		1	-0.125183
1	-0.0135345		1	-0.0572032
1	-0.0732275		1	0.170543
1	0.256567		1	0.055474
1	-0.0645898		1	-0.151074
1	0.0144574		1	-0.389216
1	-0.0350018		1	-0.112016
1	-0.0455788		1	0.0419978
1	0.118572		1	0.0868287
1	0.018653		1	-0.239639
1	-0.022532		1	0.00244867
1	-0.2483		1	-0.205944
1	0.144571		1	0.0173365
1	0.0905332		1	0.107332
1	-0.214255		1	0.152246
1	0.0993507		1	0.0156641
1	0.0812712		1	0.180176
1	-0.173399		1	0.137686
1	-0.00217705		1	-0.117739
1	0.210174		1	-0.247788
1	-0.034972		1	-0.0160431
1	-0.126423		1	0.00965836
1	-0.00714296		1	-0.124146
1	-0.169879		1	0.0213578
1	0.155695		1	0.253253
1	-0.0918208		1	-0.0446672
1	-0.220914		1	-0.230741
1	0.0940058		1	0.0258976
1	0.109413		1	0.0597924
1	-0.0035777		1	-0.095428
1	-0.0811155		1	0.0391861
1	0.274466		1	-0.0838521
1	0.135856		1	0.162352
1	0.10467		1	-0.104778
1	-0.014095		1	-0.195576
1	0.0702092		1	0.106818
1	-0.110144		1	0.289837
1	-0.0396568		1	0.0130899
1	-0.0435283		1	-0.0993555
1	0.151187		1	0.172252
1	-0.0524057		1	-0.0539749
1	0.0493935		1	-0.0529125
1	-0.120956		1	0.246716
1	-0.152665		1	0.0788894
1	0.0629145		1	0.171791
1	0.126413		1	-0.00727195
1	-0.0760302		1	0.00889364
1	-0.0279567		1	-0.0139108
1	0.0668443		1	0.0466011
1	0.0311024		1	0.341173
1	0.0774028		1	0.00170822
1	0.073156		1	-0.0303139
1	0.102722		1	0.00301908
1	-0.0635459		1	0.309432
1	0.0693083		1	0.0367668
1	0.0280385		1	-0.102614
1	-0.0606257		1	-0.0160326
1	0.0280932		1	-0.0145792
1	0.133742		1	0.0383608
1	0.0977011		1	-0.0698857
1	-0.0169856		1	0.25667
1	0.0708047		1	-0.0669692
1	0.0269161		1	-0.145206
1	0.22164		1	0.0432442
1	-0.0103229		1	0.249361
1	-0.434761		1	-0.283284
1	-0.0191215		1	-0.0341801
1	0.191677		1	0.170562
1	-0.0523006		1	0.224897
1	0.0183486		1	0.13208
1	-0.00289483		1	-0.0353431
1	-0.0235096		1	0.0882501
1	-0.268222		1	-0.0120944
1	0.0851878		1	-0.234508
1	0.0175463		1	-0.0156218
1	-0.110901		1	-0.0998409
1	-0.0762242		1	0.0496764
1	0.151646		1	0.293966
1	0.0969621		1	0.0408811
1	-0.111559		1	-0.0492728
1	-0.0567619		1	0.0208684
1	-0.16623		1	-0.0808278
1	-0.148712		1	-0.232899
1	0.479569		1	-0.262749
1	-0.205621		1	-0.0353134
1	0.0856141		1	-0.0635684
1	-0.0755545		1	-0.112479
1	0.333038		1	-0.0543694
1	0.0181533		1	-0.0742135
1	0.0162667		1	-0.265014
1	-0.291598		1	0.0142127
1	-0.0819487		1	0.0915291
1	-0.211215		1	0.0243154
1	-0.401032		1	-0.148963
1	-0.249577		1	-0.133681
1	-0.0484492		1	-0.0217391
1	0.225321		1	-0.209423
1	-0.175451		1	-0.0713835
1	0.0510515		1	0.120782
1	-0.0850235		1	0.000138368
1	0.223537		1	-0.00371134
1	-0.233476		1	0.000648501
1	0.149007		1	0.0751311
1	0.0217235		1	-0.0743575
1	0.0691865		1	-0.116799
1	-0.00935221		1	-0.196525
1	0.0254976		1	0.105155
1	0.158146		1	-0.00552
1	0.171796		1	-0.0400044
1	0.018558		1	-0.022532
1	0.136479		1	0.0905332
1	0.116661		1	-0.214255
1	-0.128732		1	-0.312837
1	-0.225292		1	-0.053892
1	-0.0342706		1	0.0993507
1	0.331951		1	-0.112978
1	-0.0535577		1	0.0812712
1	-0.171471		1	0.0327361
1	0.0181983		1	-0.018876
1	0.0278924		1	0.0768724
1	-0.144257		1	0.168828
1	-0.246814		1	0.193011
1	0.175186		1	0.00125187
1	0.120418		1	0.101731
1	-0.0707506		1	-0.0476309
1	-0.210191		1	-0.261454
1	-0.0716084		1	-0.36131
1	0.0923636		1	0.0804374
1	0.197711		1	-0.0237702
1	0.0416877		1	0.081366
1	-0.0298725		1	-0.105755
1	-0.139347		1	0.0341567
1	0.0302486		1	-0.316261
1	-0.0630235		1	-0.133356
1	-0.118894		1	0.0398286
1	0.100692		1	-0.104294
1	-0.0367888		1	0.0384158
1	-0.111167		1	0.0956
1	-0.113953		1	-0.0129226
1	0.0469536		1	-0.0811155
1	0.0254226		1	0.208406
1	-0.0558084		1	0.0307534
1	0.0253211		1	-0.0760302
1	-0.084972		1	0.367802
1	0.0708756		1	0.128751
1	-0.16165		1	0.0512502
1	-0.0837708		1	0.031784
1	0.0217983		1	-0.132072
1	-0.0458103		1	-0.0755306
1	0.0947418		1	0.155115
1	0.152593		1	0.100986
1	-0.0825048		1	0.0108666
1	0.153643		1	0.0761896
1	0.0335935		1	0.0565028
1	0.0641787		1	0.0186628
1	0.0537943		1	-0.133794
1	-0.164142		1	-0.153755
1	0.203416		1	-0.0236205
1	-0.0471088		1	-0.032833
1	-0.223699		1	-0.00242292
1	-0.171747		1	-0.115155
1	0.169384		1	0.0134269
1	-0.294272		1	0.0693083
1	0.354186		1	-0.0589991
1	0.129219		1	0.0438632
1	0.0360883		1	0.0569823
1	-0.00339312		1	0.251744
1	-0.180037		1	-0.137787
1	0.320027		1	-0.0607065
1	0.500472		1	0.22164
1	0.211078		1	-0.15504
1	-0.0661733		1	-0.0103229
1	-0.244339		1	-0.434761
1	-0.208958		1	0.191677
1	-0.224624		1	0.103402
1	-0.0636587		1	-0.103467
1	-0.120693		1	-0.268222
1	-0.0577771		1	-0.125558
1	-0.224424		1	0.0596438
1	0.0380585		1	0.161617
1	0.0110616		1	0.147911
1	-0.402845		1	0.0825623
1	0.286576		1	0.0620736
1	-0.0787689		1	-0.125038
1	0.356892		1	-0.00952732
1	0.08422		1	0.00582418
1	0.162619		1	-0.11217
1	0.199184		1	-0.0358356
1	-0.174967		1	-0.0699323
1	-0.039874		1	-0.10586
1	0.219954		1	0.0917393
1	0.398861		1	-0.0171239
1	-0.17288		1	-0.0301751
1	-0.466659		1	-0.355022
1	-0.0266211		1	0.0759812
1	-0.0613097		1	-0.0701088
1	-0.0456625		1	-0.294089
1	-0.250987		1	-0.0434099
1	-0.00116282		1	-0.175451
1	0.153315		1	-0.0856704
1	-0.360444		1	-0.288191
1	0.0391366		1	0.118513
1	0.0214721		1	0.0873909
1	-0.428595		1	0.149007
1	-0.0410818		1	0.0330719
1	-0.154055		1	-0.0708881
1	0.00615231		1	-0.293119
1	-0.0222224		1	0.118854
1	0.0437175		1	-0.00652666
1	0.339903		1	0.229754
1	0.0642305		1	0.273053
1	0.272663		1	-0.267633
1	-0.0315207		1	0.122441
1	-0.0453038		1	-0.182775
1	0.325242		1	0.0546465
1	0.000329646		1	-0.146849
1	-0.0565241		1	-0.00128472
1	0.0133047		1	0.112911
1	-0.046549		1	-0.249353
1	0.022469		1	-0.246616
1	0.300523		1	-0.0269718
1	0.158868		1	-0.158217
1	-0.0401464		1	-0.100268
1	-0.0269864		1	-0.332474
1	0.0997821		1	0.273291
1	-0.0239876		1	-0.215866
1	-0.0888001		1	0.0641575
1	0.24694		1	0.0253211
1	0.158692		1	-0.174121
1	0.0301175		1	0.0738655
1	0.177185		1	-0.40121
1	-0.0776843		1	-0.238053
1	-0.17714		1	-0.137284
1	-0.0890271		1	0.0554957
1	-0.0322095		1	0.0129838
1	0.176614		1	-0.0854387
1	0.118063		1	0.0335935
1	0.0531965		1	0.159468
1	0.217258		1	0.0593028
1	-0.12071		1	-0.0279962
1	0.235755		1	0.137644
1	0.265938		1	0.0437346
1	0.166549		1	-0.232972
1	0.0405947		1	0.0418921
1	-0.0417304		1	-0.0994784
1	0.187085		1	-0.223699
1	0.240873		1	-0.171747
1	-0.0646307		1	-0.0409199
1	-0.0974837		1	-0.180037
1	-0.0776843		1	0.0528808
1	0.0532105		1	0.0484914
1	-0.0189303		1	0.329232
1	-0.0325957		1	-0.292376
1	-0.0414944		1	-0.0935543
1	0.297595		1	-0.162644
1	0.130893		1	-0.179279
1	0.270153		1	-0.121412
1	0.0256366		1	0.209947
1	-0.0356097		1	-0.0636587
1	0.0669508		1	-0.236624
1	-0.0512636		1	0.0516778
1	-0.0969199		1	0.414199
1	-0.0768399		1	-0.230177
1	0.041596		1	-0.224424
1	-0.312565		1	0.409665
1	0.095378		1	0.0380585
1	0.223018		1	-0.153229
1	0.0983634		1	0.308757
1	0.133946		1	0.0281198
1	0.209005		1	-0.171693
1	0.123126		1	-0.121839
1	0.226296		1	0.210642
1	0.329626		1	0.286576
1	0.0919939		1	0.243938
1	0.202997		1	-0.170674
1	0.110568		1	-0.126496
1	0.111591		1	0.217687
1	0.254965		1	-0.352373
1	-0.0497844		1	-0.336086
1	-0.00945564		1	0.103856
1	0.322894		1	-0.466659
1	-0.00124023		1	-0.0260403
1	0.0389502		1	-0.250987
1	0.110811		1	0.00444752
1	0.045971		1	-0.298261
1	0.172789		1	0.117446
1	0.0698292		1	0.194824
1	0.13762		1	-0.297667
1	-0.126484		1	-0.126061
1	0.135928		1	0.0485962
1	-0.0371061		1	-0.290999
1	0.0241456		1	-0.197911
1	0.128149		1	0.0493714
1	-0.0987171		1	-0.110705
1	-0.00493476		1	0.339903
1	-0.05378		1	-0.203027
1	0.0166334		1	0.0878493
1	0.135201		1	-0.248234
1	0.12434		1	0.336998
1	-0.0986634		1	-0.214526
1	0.12118		1	0.000329646
1	-0.178925		1	-0.0236419
1	-0.0916841		1	-0.0389043
1	0.10222		1	0.00791676
1	0.0486985		1	-0.107861
1	0.12939		1	0.0133047
1	0.0676316		1	-0.046549
1	-0.784421		1	0.220385
1	0.364231		1	-0.164962
1	-0.251459		1	-0.190266
1	-0.0334908		1	0.116358
1	-0.233718		1	-0.0844152
1	-0.594888		1	0.226767
1	-0.630199		1	-0.134316
1	-0.59987		1	0.0915521
1	-0.55749		1	-0.0401464
1	0.873708		1	-0.249252
1	0.196427		1	-0.335048
1	-0.571604		1	-0.0908812
1	-0.525682		1	0.118063
1	0.662136		1	-0.225907
1	-0.802887		1	-0.0888001
1	0.059839		1	0.352144
1	0.00124095		1	0.0301175
1	-0.0632885		1	-0.0322095
1	0.400421		1	0.342569
1	0.441898		1	0.250034
1	0.163646		1	0.176614
1	0.0152194		1	0.0995314
1	0.347568		1	0.235865
1	0.548718		1	0.0425512
1	0.331224		1	-0.0264595
1	0.329783		1	0.161906
1	0.264931		1	-0.173295
1	0.603136		1	-0.0913933
1	0.146766		1	0.166549
1	0.194572		1	-0.0215496
1	0.0546611		1	0.209808
1	0.32483		1	0.149542
1	0.161654		1	0.00585065
1	0.0372135		1	0.143489
1	0.103991		1	0.0404851
1	0.0963234		1	0.187085
1	0.018326		1	0.18556
1	0.68675		1	0.140641
1	-0.232872		1	-0.0646307
1	0.0352255		1	0.0343022
1	0.0307798		1	0.00518393
1	0.470342		1	-0.254497
1	0.356106		1	0.0532105
1	0.294528		1	-0.0189303
1	0.414536		1	-0.0232434
1	0.121924		1	0.0750082
1	-0.107581		1	-0.0315119
1	0.108339		1	0.195965
1	0.289684		1	0.130893
1	0.104193		1	-0.090837
1	0.526921		1	0.116527
1	0.542351		1	-0.419577
1	0.0355663		1	0.0212987
1	0.0719421		1	-0.0631656
1	0.43231		1	-0.21838
1	0.313124		1	0.0590888
1	0.37222		1	0.118
1	-0.0397572		1	0.0983634
1	0.371708		1	0.00381699
1	-0.000599097		1	0.120697
1	0.303934		1	-0.192257
1	-0.12551		1	0.287222
1	0.110638		1	0.226296
1	0.452899		1	-0.156921
1	0.312975		1	0.0476553
1	0.377244		1	-0.0825956
1	0.415881		1	-0.166564
1	-0.0538757		1	0.00159692
1	0.547605		1	0.200641
1	0.289622		1	0.0694387
1	0.353349		1	-0.0497844
1	-0.0941149		1	0.248942
1	0.337399		1	0.00180838
1	0.311893		1	-0.149761
1	-0.0473119		1	-0.00940179
1	-0.18699		1	-0.0352015
1	0.181898		1	-0.108518
1	0.478561		1	0.0896921
1	0.242359		1	0.172789
1	0.231791		1	0.0698292
1	0.448142		1	0.0247031
1	0.172083		1	-0.0460905
1	-0.206686		1	0.265909
1	0.319595		1	-0.000580404
1	0.146247		1	0.209157
1	0.255808		1	0.201955
1	-0.185711		1	0.14577
1	0.0381139		1	-0.05378
1	0.109449		1	0.0166334
1	0.308504		1	0.227266
1	0.116826		1	-0.0198344
1	0.162069		1	0.10222
1	0.24224		1	-0.0147728
1	0.381788		1	-0.215348
1	0.0987805		1	0.116577
1	0.0435164		1	0.0763989
1	-0.0986376		1	-0.00309413
1	-0.158173		1	-0.189895
1	-0.120583		1	0.082186
1	0.371086		1	-0.251459
1	0.322627		1	-0.0334908
1	-0.122897		1	-0.456197
1	0.240764		1	-0.594888
1	0.0183024		1	0.0297996
1	0.556881		1	-0.59987
1	0.0594508		1	-0.55749
1	0.610162		1	-0.625487
1	0.319528		1	0.789929
1	0.310761		1	-0.55731
1	0.66809		1	-0.106203
1	0.277223		1	-0.843046
1	0.698168		1	0.163351
1	0.305484		1	-0.587364
1	0.213168		1	-0.180797
1	0.456454		1	-0.63333
1	0.0437329		1	-0.057362
1	0.448672		1	-0.802887
1	0.0524007		1	-0.126045
1	-0.0392924		1	-0.00819353
1	0.295318		1	0.00637581
1	0.348023		1	0.0949005
1	0.717289		1	0.13649
1	0.706597		1	-0.111572
1	0.237837		1	0.0511441
1	0.281621		1	0.454227
1	0.532543		1	0.264344
1	0.585778		1	0.296328
1	0.0515654		1	0.160296
1	-0.499639		1	0.0737417
1	0.123236		1	0.419951
1	0.630221		1	0.68675
1	0.234299		1	-0.232872
1	-0.340515		1	0.324909
1	-0.111826		1	0.414536
1	0.696284		1	0.108339
1	0.643178		1	0.289684
1	-0.446452		1	0.526921
1	0.260115		1	0.317613
1	0.374104		1	0.178707
1	0.290493		1	0.43231
1	0.232237		1	0.312975
1	0.0282089		1	0.346717
1	0.567838		1	0.415881
1	0.175594		1	0.337399
1	0.634258		1	-0.0473119
1	-0.0522419		1	0.212831
1	0.47665		1	0.255845
1	-0.0370611		1	0.518662
1	0.0741663		1	0.255808
1	0.0394264		1	0.451372
1	0.552608		1	-0.220378
1	0.514754		1	0.308504
1	-0.276238		1	0.34241
1	0.642997		1	0.381788
1	-0.239028		1	0.443244
1	0.63935		1	0.0183024
1	-0.0919378		1	-0.280725
1	-0.0774669		1	-0.00455829
1	0.243928		1	-0.125139
1	-0.176622		1	0.698168
1	0.547307		1	0.448672
1	0.464172		1	0.717289
1	-0.407839		1	0.72947
1	0.721285		1	0.634258
1	0.377347		1	0.0394264
1	0.224222		1	0.552608
1	-0.301353		1	0.63935
1	0.629647		1	0.547307
1	0.758013		1	0.258006
1	0.780324		1	0.454891
1	0.690049		1	0.480736
1	-0.345337		1	-0.328734
1	0.0521622		2	0.251524
1	-0.493298		2	0.175794
1	0.258006		2	0.429143
1	0.454891		2	0.484129
1	0.790258		2	0.285142
1	0.321727		2	0.346804
1	0.58792		2	-0.087294
1	0.480736		2	0.142924
1	0.54024		2	-0.183867
1	0.59079		2	0.317826
1	-0.328734		2	0.108634
1	0.0696239		2	0.0616027
1	-0.254414		2	-0.0259318
1	0.270372		2	0.434443
1	-0.45423		2	0.195015
1	-0.382983		2	0.468652
2	-0.0105241		2	0.144027
2	-0.0168983		2	-0.00210482
2	0.0371147		2	-0.0993367
2	0.484129		2	0.0420977
2	-0.0373716		2	-0.053639
2	0.285142		2	0.00916184
2	-0.104585		2	-0.0640526
2	0.25031		2	0.017255
2	-0.182167		2	0.102349
2	0.3733		2	0.109207
2	0.0256638		2	-0.329785
2	0.0432082		2	0.0149919
2	-0.099253		2	0.397869
2	0.0346049		2	-0.229019
2	0.130481		2	0.309642
2	0.288517		2	-0.0365794
2	-0.00394818		2	0.314578
2	0.0541273		2	0.12948
2	0.0927451		2	-0.534897
2	-0.0442087		2	0.560054
2	0.298927		2	0.0388389
2	0.105312		2	-0.234048
2	-0.69248		2	0.135809
2	-0.149942		2	0.247879
2	0.0263668		2	0.0504313
2	0.225695		2	0.0997629
2	-0.423652		2	-0.199064
2	0.14		2	-0.0838386
2	0.358851		2	0.15521
2	0.0343467		2	0.189911
2	0.434443		2	0.246278
2	0.0702625		2	0.157424
2	0.20768		2	0.349425
2	0.0718304		2	0.225952
2	-0.00810036		2	-0.267251
2	0.04392		2	0.199008
2	-0.00210482		2	-0.272135
[truncated: 2,703 more rows]
