# Supplementary material for: Perirhinal cortex learns a predictive map of the task environment
Source: Nat Commun. 2024 Jul 2;15:5544. doi: 10.1038/s41467-024-47365-7 (PMC11219840; doi:10.1038/s41467-024-47365-7)
Supplement: Supplementary file 4 — Source Data [file 41467_2024_47365_MOESM4_ESM.zip › 5A.csv]

	Animal 1		Animal 2		Animal 3		Animal 4		Animal 5		Animal 6		Animal 7
Session	AP	PA	AP	PA	AP	PA	AP	PA	AP	PA	AP	PA	AP	PA
1	1.745172379	0.978663769	1.63262225	0.364462892	2.541624667	1.805248045	2.515165025	2.077728047	3.089047929	1.662836333	2.494568068	1.379260997	2.298454496	1.183053887
2	1.836598625	0.787390187	0.975827383	0.291756021	2.221959766	2.31524321	1.953701261	1.61224965	2.813083218	2.626362904	1.672153986	0.965091661	2.643190213	2.349753793
3	1.883686885	1.405261078	0.98905755	0.349808235	1.659800615	2.096692802	2.098733882	1.32250997	2.003643729	1.674474859	2.118149765	1.342053196	2.830207981	1.577026294
4	2.164639832	1.38132725	0.942372277	-0.036537137	2.555257048	2.490714992	2.149763015	1.880319103	3.343475262	3.341490115	1.071705339	0.701524337	2.404816768	1.417489309
5	2.27536069	1.844484404	0.92997433	0.904373868	2.644886172	2.752833442	2.389378479	2.399383089	2.306452686	2.629328322	1.424727754	1.096984054	2.331411965	1.321074069
6	2.251436324	2.273185591	0.926172252	0.48241116	1.65998226	1.742674392	2.725594676	2.781815069	3.530874367	3.692204279	1.175648556	1.376213945	2.179568752	1.647978073
7	1.579793603	1.937826978	1.28910244	0.534153006	2.136425455	2.577953958	2.677505853	2.353788643	3.589537219	3.630222928	1.714677365	1.778934546	1.588478274	1.420557733
8	1.306824293	1.440376063	1.361630811	0.462374681	1.63661673	1.958504747	2.292602303	2.272915443	3.227987402	3.456122849	1.465162922	1.405199103	3.002574036	2.629652208
9	1.579172241	1.203622597	0.751428791	0.644122887	1.764226506	2.094520085	2.328117583	2.344558169	2.903297448	2.884737681	1.247650235	1.204016367	2.658051518	2.375596847
10	1.609678795	1.183432109	0.785562236	0.527751618	2.236933683	2.544042637	2.758522677	2.751820245	3.940444346	3.949583209	1.577845405	1.285566067	2.009123468	1.771909346
