# Supplementary material for: Perirhinal cortex learns a predictive map of the task environment
Source: Nat Commun. 2024 Jul 2;15:5544. doi: 10.1038/s41467-024-47365-7 (PMC11219840; doi:10.1038/s41467-024-47365-7)
Supplement: Supplementary file 4 — Source Data [file 41467_2024_47365_MOESM4_ESM.zip › 5E.csv]

	AP							PA
Session	Animal 1	Animal 2	Animal 3	Animal 4	Animal 5	Animal 6	Animal 7	Animal 1	Animal 2	Animal 3	Animal 4	Animal 5	Animal 6	Animal 7
1	118	104	106	134	115	123	120	133	128	129	136	134	132	137
2	128	110	103	108	115	118	136	132	136	125	118	127	136	138
3	105	107	114	127	128	128	108	120	132	111	131	128	124	132
4	109	115	122	126	117	132	128	118	133	123	134	119	135	130
5	130	103	112	129	129	129	121	129	124	109	127	115	130	130
6	117	106	117	109	120	126	136	113	134	119	120	118	131	137
7	127	110	108	107	113	123	115	128	130	104	118	106	126	133
8	120	119	115	114	120	127	136	121	126	110	127	115	115	127
9	142	113	121	112	115	129	121	137	132	118	123	114	129	126
10	126	92	110	112	114	130	125	114	129	106	106	114	127	136
