# Supplementary material for: Perirhinal cortex learns a predictive map of the task environment
Source: Nat Commun. 2024 Jul 2;15:5544. doi: 10.1038/s41467-024-47365-7 (PMC11219840; doi:10.1038/s41467-024-47365-7)
Supplement: Supplementary file 4 — Source Data [file 41467_2024_47365_MOESM4_ESM.zip › 5G.csv]

	AP							PA
Session	Animal 1	Animal 2	Animal 3	Animal 4	Animal 5	Animal 6	Animal 7	Animal 1	Animal 2	Animal 3	Animal 4	Animal 5	Animal 6	Animal 7
1	0.541304348	0.526923077	0.571621622	0.565789474	0.503846154	0.545454545	0.541666667	0.581764706	0.700694444	0.739112903	0.52027027	0.547857143	0.66025641	0.646666667
2	0.495744681	0.445238095	0.727692308	0.61875	0.592537313	0.513559322	0.44245283	0.585714286	0.651428571	0.692857143	0.698113208	0.724285714	0.592753623	0.455172414
3	0.576724138	0.484375	0.684558824	0.508823529	0.498148148	0.542	0.589516129	0.719852941	0.719607843	0.671698113	0.596491228	0.713333333	0.619	0.739102564
4	0.60625	0.716666667	0.585849057	0.511818182	0.623239437	0.398181818	0.564285714	0.678125	0.663043478	0.573275862	0.554166667	0.684821429	0.590425532	0.491025641
5	0.520491803	0.569642857	0.822666667	0.534259259	0.681081081	0.519387755	0.566	0.534166667	0.716666667	0.785443038	0.55625	0.580357143	0.635964912	0.697826087
6	0.631756757	0.562121212	0.666304348	0.621323529	0.668309859	0.59375	0.501282051	0.654210526	0.704166667	0.693421053	0.6375	0.686956522	0.639189189	0.554166667
7	0.62195122	0.458064516	0.780434783	0.677868852	0.712790698	0.553448276	0.5	0.59893617	0.710638298	0.781896552	0.744230769	0.708730159	0.709482759	0.674489796
8	0.638135593	0.545454545	0.715	0.657142857	0.727108434	0.546226415	0.556666667	0.674509804	0.657446809	0.681521739	0.716363636	0.726666667	0.665833333	0.581481481
9	0.588461538	0.54	0.717307692	0.699230769	0.767391304	0.629411765	0.533908046	0.719230769	0.65483871	0.74375	0.735915493	0.763392857	0.608490566	0.630555556
10	0.631538462	0.593055556	0.628571429	0.727358491	0.701136364	0.596551724	0.5525	0.585483871	0.755833333	0.734848485	0.744262295	0.776190476	0.593396226	0.507857143
