# Supplementary material for: Perirhinal cortex learns a predictive map of the task environment
Source: Nat Commun. 2024 Jul 2;15:5544. doi: 10.1038/s41467-024-47365-7 (PMC11219840; doi:10.1038/s41467-024-47365-7)
Supplement: Supplementary file 4 — Source Data [file 41467_2024_47365_MOESM4_ESM.zip › 6B-E_CR.xlsx]

## Sheet: Sheet1
Pre	Pre 95th Shuffle	pre->report	pre->report 5th shuffle	pre->report 9th shuffle	report	report 95th Shuffle	report->pre	report->pre 5th shuffle	report->pre 9th shuffle	Stage
NaN	NaN	NaN	NaN	NaN	NaN	NaN	NaN	NaN	NaN	1
NaN	NaN	NaN	NaN	NaN	NaN	NaN	NaN	NaN	NaN	1
0.796319	0.627917	0.630526	0.486842	0.560526	0.708566	0.611667	0.526053	0.489474	0.55	1
NaN	NaN	0.55	0.44	0.59	NaN	NaN	0.551	0.43	0.55	1
0.709437	0.632083	0.546562	0.521875	0.615625	0.738119	0.65	0.49875	0.46875	0.553125	1
NaN	NaN	NaN	NaN	NaN	NaN	NaN	NaN	NaN	NaN	1
NaN	NaN	0.59375	0.43125	0.5375	NaN	NaN	0.52625	0.465625	0.56875	1
0.703082	0.624167	0.318437	0.49375	0.603125	0.949158	0.691667	0.48875	0.49375	0.5375	1
NaN	NaN	0.581667	0.433333	0.541667	NaN	NaN	0.345	0.433333	0.533333	1
0.908434	NaN	0.447143	0.535714	0.646429	0.948136	NaN	0.480714	0.503571	0.567857	1
0.677848	0.625	0.342143	0.461905	0.559524	0.913959	0.635833	0.443333	0.464286	0.530952	1
0.679171	0.58819	0.379239	0.484783	0.555978	0.822075	0.587401	0.430217	0.48587	0.534783	1
0.661639	0.64375	0.42087	0.46087	0.546739	0.824195	0.64875	0.498696	0.469565	0.532609	1
0.786487	0.622833	0.538519	0.490741	0.585185	0.820666	0.611083	0.495741	0.461111	0.512963	1
0.577672	0.588747	0.428659	0.426829	0.512805	0.83436	0.593512	0.497561	0.459756	0.514634	1
0.68628	0.600601	0.518077	0.45641	0.539103	0.906649	0.595119	0.517949	0.462179	0.525641	1
0.650512	0.596488	0.488068	0.484091	0.553409	0.753646	0.600024	0.483977	0.481818	0.538636	1
0.631738	0.584454	0.482075	0.456604	0.542925	0.771043	0.584347	0.545377	0.465094	0.518868	1
0.67764	0.560609	0.409105	0.482105	0.549737	0.699898	0.55914	0.493	0.487895	0.525526	2
0.580117	0.584885	0.495104	0.464583	0.523958	0.616959	0.581506	0.559792	0.458333	0.507292	2
0.622278	0.561333	0.302037	0.480864	0.553086	0.845214	0.565927	0.441543	0.496605	0.538272	2
0.682483	0.574218	0.430159	0.453968	0.538095	0.854401	0.579495	0.482698	0.476984	0.529365	2
0.640519	0.578758	0.385	0.463158	0.534211	0.840988	0.576218	0.500263	0.470175	0.515789	2
0.686654	0.603583	0.456176	0.444118	0.517647	0.764886	0.606583	0.452353	0.413971	0.489706	2
0.684556	0.583004	0.432358	0.463208	0.520283	0.633642	0.581007	0.490189	0.483019	0.531604	2
0.601166	0.561595	0.476837	0.458673	0.510459	0.684509	0.557637	0.492296	0.481633	0.521939	2
0.601671	0.568958	0.52109	0.483654	0.540385	0.763929	0.568671	0.485769	0.478846	0.520513	2
0.594687	0.560951	0.451779	0.557212	0.609135	0.798172	0.561405	0.491635	0.513942	0.548558	2
0.615262	0.570003	0.463481	0.518354	0.575949	0.744201	0.565573	0.473861	0.486709	0.527215	2
0.662257	0.558509	0.381565	0.419565	0.468261	0.802713	0.556492	0.452913	0.478261	0.513261	2
0.658273	0.561456	0.396129	0.517204	0.575269	0.80539	0.562717	0.398656	0.485484	0.527419	2
0.593547	0.561561	0.372083	0.419643	0.483036	0.822941	0.566059	0.466369	0.496726	0.53125	2
0.505982	0.559373	0.455859	0.479798	0.519192	0.528716	0.562415	0.452828	0.478283	0.515404	2
0.62269	0.559673	0.494657	0.514706	0.559069	0.720831	0.559566	0.474461	0.490196	0.527941	2
0.556483	0.557588	0.465364	0.478182	0.516364	0.569859	0.560527	0.484955	0.475	0.5125	2
0.619207	0.565976	0.489765	0.478824	0.522941	0.613939	0.569917	0.471118	0.479118	0.521176	2
0.657347	0.543772	0.405756	0.475103	0.521309	0.750569	0.545862	0.425043	0.488035	0.528914	2
0.581366	0.535712	0.387067	0.482386	0.531274	0.812389	0.535548	0.444607	0.481082	0.510654	2
0.500041	0.55511	0.467888	0.499784	0.547845	0.656652	0.554606	0.524483	0.492241	0.524784	3
0.537152	0.558926	0.533861	0.480198	0.520545	0.528396	0.560307	0.50495	0.483911	0.520297	3
0.672616	0.548569	0.423926	0.468889	0.508889	0.784478	0.554573	0.420704	0.475185	0.508148	3
0.637984	0.54969	0.381412	0.431298	0.483969	0.79126	0.553156	0.471756	0.471374	0.506298	3
0.63469	0.552552	0.46531	0.479845	0.516279	0.539866	0.553531	0.485271	0.483333	0.518992	3
0.622506	0.546508	0.420673	0.456287	0.504094	0.826034	0.545438	0.460789	0.482018	0.514035	4
0.657019	0.562932	0.447558	0.414535	0.465116	0.761448	0.563325	0.443721	0.436047	0.473837	4
0.689503	0.556673	0.305636	0.456136	0.507045	0.751981	0.556822	0.452545	0.438636	0.475909	4
0.665755	0.584747	0.462445	0.466896	0.531811	0.682205	0.579472	0.451941	0.470341	0.518452	4
0.601548	0.549129	0.381	0.450769	0.498654	0.724755	0.552557	0.396346	0.472308	0.505769	4
0.540368	0.572662	0.383151	0.456849	0.512329	0.665016	0.563836	0.511918	0.475342	0.517123	4
0.564923	0.559134	0.457469	0.507407	0.562346	0.800155	0.566063	0.460123	0.483333	0.514815	4
0.827076	0.575663	0.415769	0.5	0.564615	0.829024	0.570812	0.410154	0.477308	0.523077	4
0.684438	0.55848	0.374444	0.443889	0.498889	0.785902	0.563271	0.471	0.494444	0.527778	4
0.653519	0.559025	0.398958	0.415104	0.477865	0.802685	0.555887	0.471875	0.478125	0.514583	4
0.684201	0.567478	0.285897	0.410256	0.467308	0.772615	0.56745	0.438718	0.447436	0.491026	4
0.620624	0.577474	0.473529	0.465441	0.5125	0.703473	0.57788	0.538676	0.494118	0.541176	4
0.509282	0.591935	0.539773	0.479545	0.536932	0.513892	0.593429	0.455795	0.479545	0.530682	4
0.658369	0.594732	0.404659	0.472727	0.526136	0.609364	0.597946	0.431364	0.481818	0.535227	4
0.628973	0.565541	0.396591	0.396591	0.450568	0.752123	0.565934	0.469773	0.438068	0.476136	4
0.647011	0.574941	0.349672	0.414344	0.478689	0.757522	0.577604	0.44959	0.436885	0.482787	4
0.581197	0.558345	0.392067	0.408654	0.466346	0.821793	0.556714	0.438269	0.465865	0.505048	4
0.625599	0.55902	0.341075	0.413318	0.488318	0.848829	0.554925	0.416776	0.472196	0.51028	4
0.632925	0.554016	0.374886	0.426894	0.472348	0.823711	0.547408	0.45572	0.478788	0.508712	4
0.631821	0.56581	0.30569	0.399425	0.474138	0.841895	0.564601	0.448218	0.442529	0.483908	4
0.654948	0.566884	0.175321	0.370513	0.441667	0.861923	0.568447	0.41	0.430449	0.470192	4
0.647917	0.633542	0.315682	0.465909	0.547727	0.686976	0.617708	0.518182	0.463636	0.536364	5
0.723084	0.554884	0.296875	0.340885	0.419271	0.794622	0.556442	0.401198	0.448958	0.495573	5
0.536211	0.585289	0.469909	0.479545	0.527727	0.620501	0.590605	0.488727	0.504545	0.544545	5
0.715403	0.546115	0.175757	0.319901	0.395395	0.918775	0.544929	0.396809	0.450658	0.4875	5
NaN	NaN	NaN	NaN	NaN	NaN	NaN	NaN	NaN	NaN	1
NaN	NaN	NaN	NaN	NaN	NaN	NaN	NaN	NaN	NaN	1
NaN	NaN	0.455	0.416667	0.55	NaN	NaN	0.383333	0.45	0.55	1
NaN	NaN	0.423	0.43	0.54	NaN	NaN	0.592	0.44	0.56	1
0.716785	0.626667	0.390937	0.45625	0.55	0.848003	0.605	0.4	0.453125	0.53125	1
0.678329	0.639167	0.435	0.452778	0.547222	0.812525	0.64375	0.490833	0.466667	0.527778	1
0.813983	0.609583	0.413611	0.486111	0.552778	0.853938	0.598262	0.477917	0.470833	0.523611	1
0.654817	0.581794	0.319259	0.467593	0.539352	0.816244	0.582768	0.468796	0.485185	0.515741	1
0.665505	0.563421	0.371358	0.504321	0.574383	0.85957	0.564778	0.508333	0.487346	0.535494	2
0.667318	0.546545	0.367789	0.490646	0.552041	0.8205	0.547402	0.377483	0.481633	0.514626	2
0.61526	0.572063	0.328571	0.495714	0.565714	0.70882	0.574794	0.415929	0.502143	0.543571	2
0.652474	0.562561	0.388354	0.486076	0.539241	0.747611	0.565695	0.388544	0.489241	0.533544	2
0.662308	0.562651	0.404722	0.521667	0.579444	0.808341	0.56062	0.382944	0.489444	0.531667	2
0.628615	0.56116	0.373239	0.497727	0.557386	0.765576	0.567169	0.424318	0.490341	0.53267	2
0.750836	0.55346	0.311458	0.479375	0.5425	0.825894	0.554771	0.41525	0.4875	0.526667	2
0.692045	0.554224	0.343277	0.485084	0.542857	0.862556	0.554319	0.453403	0.493277	0.531513	2
0.649248	0.564054	0.371131	0.486607	0.542857	0.738473	0.566891	0.366726	0.490476	0.533333	2
0.582094	0.57652	0.420159	0.47381	0.52619	0.691981	0.577342	0.473968	0.480952	0.52619	2
0.599017	0.565943	0.385519	0.477597	0.538312	0.804129	0.569884	0.477273	0.478571	0.525	2
0.748643	0.563919	0.37608	0.483523	0.538636	0.84964	0.558969	0.446136	0.480966	0.526136	2
0.68062	0.560206	0.352857	0.524725	0.582967	0.82351	0.559139	0.400989	0.496703	0.538736	2
0.741403	0.556664	0.366538	0.497356	0.562019	0.813932	0.562046	0.427981	0.5125	0.557212	2
0.673134	0.55817	0.354734	0.469681	0.523404	0.783421	0.562471	0.456223	0.474468	0.51383	3
0.679637	0.573196	0.377164	0.447388	0.511194	0.784414	0.574577	0.491045	0.475373	0.525373	3
0.614351	0.562952	0.397256	0.485976	0.537805	0.701733	0.562799	0.440427	0.481098	0.520122	3
0.709171	0.577991	0.422097	0.470161	0.525	0.787195	0.573507	0.497823	0.491935	0.541935	3
0.670173	0.583111	0.410172	0.488793	0.550862	0.804507	0.577395	0.43069	0.482759	0.533621	3
0.641689	0.588423	0.42163	0.48913	0.555435	0.76602	0.591529	0.440543	0.501087	0.557609	3
0.694296	0.570691	0.453933	0.491	0.549	0.714083	0.568506	0.403933	0.479333	0.526333	3
0.660555	0.577758	0.402333	0.473333	0.54125	0.813563	0.583401	0.442333	0.502083	0.55125	4
0.709806	0.57503	0.418712	0.486742	0.54697	0.768628	0.572334	0.419545	0.487879	0.5375	4
0.598181	0.563764	0.426966	0.489607	0.547191	0.783465	0.561719	0.492584	0.498315	0.538764	4
0.661815	0.567632	0.390147	0.484559	0.538971	0.730338	0.577146	0.389044	0.495588	0.541176	4
0.67585	0.578995	0.399237	0.491102	0.554661	0.799947	0.581286	0.45678	0.494068	0.545763	4
0.715713	0.56268	0.35483	0.480682	0.542614	0.790361	0.561756	0.39608	0.479261	0.524432	4
0.654857	0.564032	0.408889	0.481667	0.544167	0.822449	0.561602	0.452056	0.488333	0.529722	4
0.711941	0.551721	0.350185	0.471852	0.527222	0.805327	0.552942	0.387963	0.483333	0.521296	4
0.744579	0.563189	0.385511	0.493182	0.547443	0.776828	0.564842	0.442045	0.489205	0.538636	4
0.734836	0.551179	0.303689	0.497951	0.552664	0.745871	0.553236	0.42082	0.490369	0.529918	4
0.720734	0.54795	0.346373	0.478697	0.53081	0.768933	0.552009	0.371373	0.482394	0.524824	4
0.720006	0.550416	0.338116	0.477227	0.535289	0.823805	0.546377	0.364191	0.484184	0.525812	4
0.703215	0.563496	0.363684	0.477105	0.543158	0.79928	0.56275	0.345474	0.482632	0.533684	4
0.772356	0.545948	0.244123	0.458929	0.533279	0.905213	0.549119	0.391104	0.468182	0.517208	4
0.702518	0.555158	0.314915	0.471822	0.529873	0.74702	0.556402	0.364661	0.484534	0.526483	4
0.700176	0.551	0.347343	0.467949	0.52353	0.773097	0.550131	0.425345	0.488032	0.528533	4
0.730101	0.551453	0.303037	0.465	0.52963	0.877159	0.548966	0.430852	0.482222	0.515926	4
0.631937	0.555867	0.397483	0.466564	0.523377	0.794192	0.551232	0.39172	0.472232	0.510099	5
0.668798	0.552096	0.317854	0.480122	0.545215	0.840663	0.551137	0.39837	0.480666	0.52054	5
0.597064	0.55048	0.304205	0.45625	0.515152	0.830893	0.552254	0.441932	0.475568	0.511364	5
0.648125	0.552701	0.397984	0.477236	0.532753	0.831976	0.554631	0.400042	0.478136	0.518233	5
0.663141	0.548658	0.379321	0.468364	0.524074	0.802085	0.546647	0.463025	0.480247	0.51929	5
0.568009	0.560872	0.414995	0.482303	0.53317	0.689471	0.559084	0.448746	0.475246	0.517376	5
0.59751	0.557884	0.399736	0.479118	0.530803	0.708462	0.555511	0.448189	0.482032	0.519433	5
NaN	NaN	NaN	NaN	NaN	NaN	NaN	NaN	NaN	NaN	1
NaN	NaN	0.548333	0.516667	0.683333	NaN	NaN	0.556667	0.5	0.6	1
0.899417	NaN	0.401667	0.402083	0.516667	0.793405	0.5	0.489583	0.4625	0.495833	1
NaN	NaN	0.595	0.44	0.61	NaN	NaN	0.494	0.47	0.51	1
NaN	NaN	0.44	0.35	0.525	NaN	NaN	0.4525	0.425	0.5	1
NaN	NaN	0.525	0.4	0.55	NaN	NaN	0.5	0.425	0.55	1
0.630872	0.574187	0.403861	0.456329	0.529747	0.760863	0.568273	0.409367	0.477532	0.536076	2
0.672652	0.544526	0.313797	0.467405	0.538924	0.873048	0.546861	0.404968	0.486392	0.526424	2
0.596034	0.542686	0.263287	0.470156	0.547577	0.844628	0.542202	0.437143	0.486365	0.517829	2
0.635636	0.542381	0.332105	0.478816	0.536579	0.810625	0.541487	0.415684	0.483421	0.515	3
0.640935	0.546566	0.333549	0.474383	0.532253	0.800212	0.547585	0.395833	0.482099	0.51358	3
0.571533	0.547329	0.3661	0.471333	0.525667	0.786111	0.549799	0.472033	0.476167	0.509667	4
0.693302	0.546908	0.339964	0.480935	0.544964	0.768053	0.546799	0.405971	0.483453	0.519424	4
0.644506	0.544019	0.324407	0.446255	0.517253	0.810582	0.546006	0.413401	0.480371	0.517806	4
0.612193	0.55199	0.397883	0.456569	0.511679	0.731739	0.548625	0.434416	0.485766	0.521533	4
0.619379	0.547342	0.352785	0.475949	0.543829	0.782053	0.546389	0.435316	0.492405	0.528639	4
0.505126	0.548586	0.433214	0.47625	0.5275	0.69381	0.549903	0.462321	0.484286	0.515	4
0.628655	0.563446	0.35546	0.475575	0.53477	0.703203	0.560439	0.453103	0.487931	0.530747	4
0.648734	0.558829	0.41452	0.477013	0.536415	0.756554	0.562603	0.465531	0.487516	0.527717	4
0.565439	0.549822	0.311955	0.470353	0.536378	0.805896	0.547105	0.480256	0.4875	0.518269	4
0.581613	0.552757	0.379744	0.470513	0.542308	0.75626	0.553877	0.441581	0.480342	0.515812	5
0.595631	0.548697	0.314318	0.471973	0.547638	0.812973	0.553355	0.466719	0.49664	0.529226	5
0.573961	0.553735	0.393641	0.474272	0.533252	0.75855	0.560001	0.415971	0.48301	0.519417	5
0.664605	0.544623	0.376945	0.47649	0.537269	0.85518	0.545139	0.431095	0.486781	0.522342	5
0.569406	0.556562	0.387784	0.481486	0.539141	0.742112	0.555943	0.444002	0.485334	0.520733	5
0.607787	0.547655	0.376351	0.477062	0.535709	0.74553	0.549528	0.429489	0.482516	0.518717	5
NaN	NaN	NaN	NaN	NaN	NaN	NaN	NaN	NaN	NaN	1
NaN	NaN	NaN	NaN	NaN	NaN	NaN	NaN	NaN	NaN	1
NaN	NaN	0.5	0.475	0.575	NaN	NaN	0.5	0.475	0.55	1
NaN	NaN	0.504375	0.44375	0.55	NaN	NaN	0.34875	0.46875	0.59375	1
NaN	NaN	0.474286	0.428571	0.557143	NaN	NaN	0.493571	0.435714	0.542857	1
NaN	NaN	0.391667	0.433333	0.55	NaN	NaN	0.418333	0.45	0.583333	1
NaN	NaN	0.55	0.44375	0.5625	NaN	NaN	0.458125	0.44375	0.55625	1
0.623187	0.583851	0.460364	0.487273	0.56	0.884625	0.585771	0.499909	0.498182	0.544545	2
0.577552	0.571704	0.463968	0.472222	0.534127	0.771563	0.58463	0.515159	0.471032	0.515079	2
0.610565	0.578894	0.398304	0.483036	0.546875	0.802306	0.583602	0.463393	0.475	0.527679	2
0.626602	0.575858	0.388016	0.478571	0.538095	0.725015	0.572559	0.527698	0.478571	0.52381	2
0.588168	0.578705	0.480079	0.469048	0.52619	0.811195	0.580874	0.496508	0.473016	0.520635	2
0.630322	0.614	0.425167	0.459167	0.54	0.685119	0.621583	0.538333	0.465	0.528333	2
0.612211	0.565284	0.484012	0.47284	0.535185	0.868617	0.561891	0.467037	0.480556	0.523457	2
0.53257	0.573085	0.4728	0.480667	0.536667	0.77355	0.568	0.4516	0.484667	0.528333	2
0.584714	0.562133	0.414321	0.475309	0.528395	0.717537	0.566448	0.476543	0.476543	0.52037	2
0.603598	0.55996	0.412423	0.470876	0.526804	0.783894	0.560969	0.44067	0.479897	0.51366	3
0.681853	0.562263	0.317637	0.490385	0.553846	0.842318	0.566162	0.503516	0.482692	0.524451	3
0.589026	0.560273	0.495357	0.494898	0.544643	0.761216	0.564141	0.5075	0.489541	0.527551	3
0.628513	0.56211	0.442071	0.479293	0.541414	0.794299	0.561926	0.496717	0.485859	0.519697	3
0.618456	0.554238	0.417364	0.490227	0.543182	0.794836	0.558858	0.453364	0.485455	0.519773	3
0.603121	0.550929	0.380205	0.483607	0.550205	0.851207	0.554252	0.446885	0.494877	0.528893	4
0.640017	0.555379	0.416171	0.476577	0.53018	0.801881	0.555113	0.448468	0.486712	0.525676	4
0.604242	0.560821	0.408	0.480556	0.550833	0.791988	0.561382	0.468333	0.483333	0.522222	4
0.555656	0.557272	0.39101	0.504545	0.556061	0.813561	0.559201	0.474141	0.491162	0.530303	4
0.625658	0.556327	0.392136	0.497045	0.553409	0.800764	0.561589	0.437273	0.488636	0.529545	4
0.649681	0.563294	0.390867	0.478571	0.538265	0.791381	0.559128	0.476684	0.482143	0.519388	4
0.630424	0.556334	0.411132	0.491981	0.542453	0.91658	0.558634	0.472877	0.48066	0.517925	4
0.594008	0.559442	0.45477	0.497414	0.55431	0.796508	0.563965	0.503506	0.494828	0.535057	4
0.582409	0.565962	0.356742	0.480899	0.546629	0.839636	0.56596	0.48736	0.491011	0.529494	5
0.633924	0.578496	0.422059	0.469485	0.536029	0.750143	0.574705	0.498015	0.478676	0.525	5
0.589741	0.562111	0.286163	0.451744	0.530233	0.864783	0.56474	0.459884	0.482558	0.519767	5
0.547402	0.570765	0.407692	0.46859	0.533013	0.852842	0.568667	0.517756	0.482692	0.521795	5
0.641558	0.578529	0.597656	0.466797	0.551562	0.823608	0.576673	0.474844	0.474219	0.523047	5
0.513173	0.572471	0.414444	0.464286	0.52619	0.835758	0.579079	0.492143	0.481746	0.523413	5
NaN	NaN	0.5	0.466667	0.516667	NaN	NaN	0.5	0.5	0.5	1
NaN	NaN	NaN	NaN	NaN	NaN	NaN	NaN	NaN	NaN	1
NaN	NaN	0.491667	0.466667	0.533333	NaN	NaN	0.516667	0.433333	0.566667	1
NaN	NaN	NaN	NaN	NaN	NaN	NaN	NaN	NaN	NaN	1
NaN	NaN	0.543333	0.466667	0.583333	NaN	NaN	0.598333	0.466667	0.572222	1
NaN	NaN	0.545	0.433333	0.561111	NaN	NaN	0.491111	0.461111	0.538889	1
0.655889	0.618333	0.438333	0.475833	0.553333	0.734334	0.6115	0.583667	0.466667	0.528333	1
0.555058	0.616667	0.475435	0.456522	0.53913	0.840373	0.658333	0.46087	0.45	0.526087	1
0.625156	0.589385	0.460204	0.466327	0.530612	0.784656	0.588477	0.497347	0.480102	0.52449	2
0.63433	0.569791	0.399028	0.451389	0.516667	0.746331	0.568952	0.496319	0.476389	0.522917	2
0.630443	0.564679	0.362805	0.481707	0.536585	0.738047	0.56237	0.45811	0.479268	0.518293	2
0.570991	0.558057	0.475374	0.468925	0.524766	0.784665	0.558	0.503271	0.486449	0.521963	2
0.64393	0.558287	0.438046	0.474138	0.527586	0.815458	0.56164	0.446552	0.481609	0.518678	2
0.612728	0.556047	0.345292	0.474375	0.536667	0.831945	0.554499	0.48625	0.484375	0.517917	2
0.614544	0.559053	0.34837	0.467391	0.528261	0.807597	0.563176	0.399239	0.481522	0.517935	3
0.597742	0.552899	0.395407	0.477846	0.529675	0.827378	0.55342	0.446667	0.474797	0.507114	3
0.637209	0.569474	0.459648	0.477465	0.531338	0.652286	0.569148	0.50007	0.487324	0.529577	3
0.610966	0.557619	0.253333	0.485366	0.550203	0.921148	0.554095	0.410528	0.489431	0.525407	4
0.575005	0.569889	0.453395	0.474691	0.52284	0.612529	0.560394	0.473889	0.479012	0.519136	4
0.545254	0.54925	0.356801	0.478676	0.52739	0.842977	0.54633	0.45739	0.488603	0.520221	4
0.570735	0.562217	0.353944	0.477222	0.532222	0.833713	0.558243	0.444278	0.477778	0.520556	4
0.664361	0.552431	0.310625	0.476953	0.536523	0.873325	0.551979	0.45207	0.49043	0.524609	4
0.642297	0.563995	0.349231	0.475824	0.542308	0.922107	0.559956	0.43989	0.480769	0.522527	4
0.713689	0.549892	0.289722	0.477778	0.549306	0.975678	0.548234	0.459306	0.483854	0.515104	4
0.649093	0.560283	0.285097	0.475243	0.533252	0.861091	0.555434	0.466311	0.484466	0.517961	4
0.590592	0.549556	0.27428	0.464583	0.528788	0.936847	0.549225	0.418485	0.494697	0.529167	5
0.569166	0.56185	0.408148	0.466667	0.530864	0.831966	0.570146	0.447346	0.482716	0.52037	5
0.572347	0.550568	0.333771	0.467373	0.530297	0.797838	0.553574	0.438008	0.487712	0.520551	5
0.53348	0.553337	0.417143	0.51183	0.572321	0.769509	0.558092	0.491116	0.4875	0.523214	5
0.66196	0.565787	0.324881	0.480952	0.542262	0.842494	0.565203	0.463274	0.486012	0.524405	5
0.649854	0.581707	0.352	0.461538	0.524615	0.827348	0.570048	0.481692	0.476154	0.522692	5
NaN	NaN	NaN	NaN	NaN	NaN	NaN	NaN	NaN	NaN	1
NaN	NaN	0.455	0.48125	0.5875	NaN	NaN	0.45875	0.50625	0.58125	1
NaN	NaN	0.378	0.41	0.56	NaN	NaN	0.563	0.44	0.56	1
0.859217	NaN	0.64	0.45	0.559091	0.757054	NaN	0.488182	0.486364	0.527273	1
0.654216	0.606571	0.368108	0.441892	0.508108	0.800382	0.600833	0.507838	0.455405	0.517568	1
0.819228	0.6125	0.481034	0.418966	0.486207	0.930045	0.637583	0.457586	0.389655	0.451724	1
0.678692	0.619042	0.623333	0.45463	0.547222	0.874431	0.621667	0.520926	0.45	0.516667	1
0.640848	0.608333	0.495455	0.454545	0.543182	0.919527	0.627083	0.481591	0.470455	0.529545	1
0.610127	0.580732	0.442736	0.467925	0.533019	0.779181	0.584762	0.477642	0.470755	0.523585	1
0.729398	0.601024	0.52	0.464103	0.529487	0.793223	0.589042	0.533205	0.467308	0.516667	1
0.694253	0.60625	0.459697	0.445455	0.519697	0.878926	0.618792	0.525758	0.459091	0.519697	1
0.605693	0.581532	0.525357	0.426786	0.488393	0.811864	0.578286	0.50125	0.466964	0.516964	1
0.67428	0.608333	0.463429	0.428571	0.512857	0.856895	0.6175	0.488286	0.451429	0.505714	1
0.702115	0.599833	0.522625	0.42375	0.4925	0.799922	0.607333	0.519125	0.464375	0.51625	2
0.703947	0.570743	0.456622	0.443243	0.498649	0.786568	0.573492	0.531757	0.459459	0.501351	2
0.691074	0.589664	0.468646	0.442708	0.510417	0.835972	0.59185	0.448958	0.45	0.492708	2
0.66861	0.566481	0.397025	0.480063	0.541139	0.744566	0.563904	0.475506	0.484177	0.527215	2
0.606968	0.567245	0.433876	0.467135	0.524438	0.69413	0.562591	0.518315	0.480337	0.520506	2
0.653893	0.563274	0.41142	0.500568	0.55483	0.821768	0.567344	0.507159	0.499716	0.538068	2
0.664107	0.561195	0.449451	0.512088	0.566484	0.82692	0.561005	0.514011	0.496154	0.536264	2
0.641942	0.563057	0.433587	0.478261	0.534239	0.83144	0.560913	0.503967	0.495109	0.530435	2
0.699993	0.554313	0.441458	0.480833	0.532917	0.802621	0.55555	0.509792	0.488958	0.524583	2
0.62429	0.545223	0.417516	0.472386	0.529739	0.798425	0.545691	0.511176	0.490196	0.523203	2
0.651109	0.553099	0.390191	0.475573	0.544275	0.839041	0.552325	0.487099	0.509542	0.54084	2
0.712704	0.552084	0.395858	0.466045	0.530224	0.839265	0.553068	0.478507	0.499627	0.529851	2
0.653382	0.54159	0.367656	0.495703	0.56276	0.828084	0.543642	0.504427	0.501563	0.53099	2
0.646452	0.548654	0.379936	0.48109	0.541827	0.836434	0.54552	0.50891	0.510577	0.536538	3
0.600852	0.542575	0.377073	0.473476	0.538567	0.765554	0.550387	0.473872	0.491616	0.523018	3
0.643427	0.547083	0.370065	0.485161	0.546774	0.797772	0.547295	0.500387	0.498387	0.526774	3
0.648288	0.561443	0.446714	0.461429	0.510714	0.785618	0.557932	0.482714	0.476667	0.513095	3
0.670967	0.552842	0.40458	0.453361	0.521639	0.749734	0.554163	0.471513	0.480672	0.52395	4
0.608132	0.549922	0.377877	0.447432	0.518493	0.721147	0.546942	0.425925	0.482877	0.518836	4
0.638223	0.550282	0.359356	0.456439	0.521023	0.817983	0.549818	0.494735	0.498485	0.527652	4
0.645038	0.55004	0.385694	0.459549	0.520312	0.755476	0.547488	0.450139	0.502083	0.534722	4
0.596101	0.55622	0.341909	0.455909	0.521136	0.758592	0.551159	0.482545	0.49	0.520455	4
0.710604	0.554951	0.351085	0.467829	0.539729	0.717932	0.553358	0.454186	0.488953	0.524612	4
0.678748	0.559126	0.373367	0.479847	0.552296	0.804571	0.560108	0.488214	0.492857	0.514796	4
0.695729	0.546479	0.329291	0.532601	0.616723	0.863185	0.546795	0.480912	0.500507	0.526351	4
0.654011	0.5576	0.356313	0.522727	0.589394	0.828952	0.561	0.488333	0.50202	0.529293	5
0.657528	0.568069	0.34825	0.465625	0.5625	0.863588	0.568541	0.486625	0.48125	0.50875	5
0.707697	0.551921	0.285676	0.519369	0.616441	0.924556	0.553845	0.493874	0.504505	0.528153	5
0.655426	0.559645	0.304115	0.51875	0.611458	0.889321	0.559815	0.475677	0.517188	0.543229	5
0.719945	0.556222	0.270694	0.525694	0.600694	0.893796	0.557109	0.479398	0.501852	0.525	5
0.73997	0.555853	0.283131	0.535748	0.627336	0.855993	0.554181	0.490841	0.496729	0.523131	5
0.673626	0.555645	0.372833	0.486875	0.56	0.817252	0.551484	0.488542	0.494167	0.517917	5
0.623561	0.557507	0.324078	0.492233	0.568204	0.841583	0.558453	0.511068	0.493204	0.521359	5
NaN	NaN	0.545	0.5	0.5	NaN	NaN	0.5	0.425	0.55	1
NaN	NaN	NaN	NaN	NaN	NaN	NaN	NaN	NaN	NaN	1
NaN	NaN	0.644375	0.4625	0.58125	NaN	NaN	0.46875	0.44375	0.54375	1
0.827326	0.6625	0.412813	0.478125	0.571875	0.675745	0.623333	0.469687	0.453125	0.540625	1
0.748043	NaN	0.458182	0.409091	0.527273	0.916685	0.475	0.581364	0.445455	0.531818	1
0.750857	0.607792	0.616324	0.455882	0.539706	0.744605	0.602375	0.460147	0.45	0.552941	1
0.77816	0.625	0.558	0.433333	0.53	0.857437	NaN	0.567333	0.476667	0.543333	1
0.603502	0.608583	0.490938	0.445312	0.51875	0.777286	0.606417	0.490625	0.470313	0.509375	1
0.585351	0.588018	0.457766	0.448936	0.519149	0.740567	0.589964	0.448191	0.446809	0.508511	1
0.770321	0.590833	0.393929	0.455952	0.563095	0.817127	0.593095	0.535238	0.485119	0.54881	1
0.572504	0.58589	0.392766	0.453723	0.528723	0.788274	0.591206	0.479787	0.482979	0.526596	2
0.661429	0.571158	0.471133	0.494667	0.559333	0.661375	0.568835	0.478067	0.468	0.524667	2
0.522288	0.592012	0.495	0.447561	0.52561	0.780896	0.594048	0.478537	0.457317	0.503659	2
0.586991	0.573194	0.46913	0.46087	0.519565	0.749875	0.572913	0.488406	0.45942	0.500725	2
0.484612	0.566254	0.461987	0.464103	0.53141	0.84892	0.570091	0.464487	0.480128	0.508333	2
0.598157	0.608	0.498226	0.464516	0.529032	0.660495	0.615	0.520645	0.464516	0.529839	2
0.553607	0.564213	0.4275	0.465217	0.532609	0.823261	0.566433	0.480543	0.481522	0.519565	2
0.602366	0.553108	0.505848	0.475	0.522321	0.675504	0.554753	0.479554	0.46875	0.50692	2
0.624046	0.560959	0.414697	0.474747	0.530808	0.776294	0.562028	0.492576	0.488889	0.517424	2
0.59027	0.558516	0.505183	0.493807	0.551835	0.801337	0.552869	0.507706	0.483945	0.520183	2
0.515205	0.551665	0.387045	0.46553	0.526515	0.796828	0.551135	0.480114	0.486364	0.517045	3
0.600526	0.554009	0.488669	0.48871	0.522984	0.548935	0.547493	0.502137	0.502016	0.533065	3
0.543537	0.545989	0.388408	0.46258	0.528503	0.772688	0.54625	0.45449	0.488854	0.519108	3
0.593372	0.549956	0.39056	0.4726	0.528	0.756928	0.550826	0.4772	0.4848	0.5176	3
0.575236	0.573562	0.434189	0.463851	0.537838	0.731665	0.571139	0.501216	0.480405	0.522973	4
0.600826	0.560283	0.490573	0.485417	0.516667	0.561945	0.554352	0.476927	0.458333	0.494792	4
0.586068	0.557083	0.354955	0.464865	0.520721	0.73147	0.557344	0.488063	0.472072	0.501126	4
0.565843	0.558194	0.501272	0.485088	0.515351	0.557528	0.553712	0.526754	0.507237	0.539474	4
0.545364	0.548928	0.452974	0.464706	0.530065	0.864586	0.546603	0.484314	0.479085	0.504902	4
0.551752	0.573666	0.451111	0.468651	0.513095	0.651585	0.574934	0.424841	0.453968	0.503968	4
0.610107	0.547303	0.375109	0.473723	0.541788	0.787785	0.552465	0.462628	0.47865	0.513139	4
0.569749	0.562802	0.493908	0.480172	0.520115	0.577331	0.563906	0.481207	0.471839	0.509195	4
0.598271	0.550385	0.404472	0.463008	0.531098	0.821699	0.553016	0.46626	0.481707	0.515041	5
0.477757	0.561994	0.499885	0.481755	0.519744	0.614517	0.559309	0.494887	0.482558	0.515527	5
0.582974	0.55032	0.356034	0.463362	0.538362	0.778881	0.555483	0.482069	0.482328	0.507759	5
0.541454	0.553015	0.52115	0.481195	0.517699	0.5761	0.557981	0.518717	0.487168	0.519248	5
0.639831	0.54671	0.391891	0.45625	0.527724	0.791229	0.546595	0.492308	0.488462	0.509936	5
0.64048	0.557621	0.26087	0.477391	0.553478	0.83197	0.559094	0.447304	0.492174	0.527391	5
0.594924	0.557471	0.31845	0.47575	0.556	0.811715	0.562784	0.4755	0.48075	0.5205	5
0.569744	0.567867	0.491491	0.483975	0.520378	0.549584	0.56707	0.456537	0.479911	0.517643	5
0.601759	0.55442	0.233701	0.467913	0.551181	0.864227	0.549623	0.448386	0.487795	0.520079	5
0.562516	0.562848	0.352807	0.475848	0.537804	0.762072	0.562329	0.485581	0.496651	0.520101	5
0.579596	0.546829	0.400579	0.471494	0.516311	0.743497	0.548026	0.459695	0.484146	0.51189	5
