# Supplementary material for: Perirhinal cortex learns a predictive map of the task environment
Source: Nat Commun. 2024 Jul 2;15:5544. doi: 10.1038/s41467-024-47365-7 (PMC11219840; doi:10.1038/s41467-024-47365-7)
Supplement: Supplementary file 4 — Source Data [file 41467_2024_47365_MOESM4_ESM.zip › 6B-E_Hit.xlsx]

## Sheet: Sheet1
Pre	Pre 95th Shuffle	pre->report	pre->report 5th shuffle	pre->report 9th shuffle	report	report 95th Shuffle	report->pre	report->pre 5th shuffle	report->pre 9th shuffle	Stage
0.648138	0.590774	0.3781	0.4705	0.554	0.779427	0.580536	0.5028	0.501	0.539	1
0.662571	0.555994	0.557627	0.664811	0.672697	0.663009	0.558899	0.536922	0.618291	0.633468	1
0.710799	0.570902	0.470388	0.557488	0.606562	0.835403	0.570804	0.533032	0.592618	0.626498	1
0.700726	0.58606	0.269076	0.548079	0.647994	0.894639	0.580238	0.479936	0.498505	0.521948	1
0.690673	0.576183	0.360347	0.503212	0.59362	0.929146	0.571734	0.495234	0.494314	0.510113	1
NaN	NaN	NaN	NaN	NaN	NaN	NaN	NaN	NaN	NaN	1
0.721464	0.578864	0.174464	0.477679	0.607143	0.963851	0.581964	0.486429	0.491964	0.51875	1
0.679891	0.557278	0.216931	0.460609	0.565071	0.98462	0.553065	0.4929	0.49752	0.512215	1
0.633702	0.562742	0.457698	0.493299	0.540687	0.664017	0.562633	0.516275	0.49131	0.532196	1
0.609861	0.560241	0.245926	0.45	0.544444	0.957399	0.557957	0.497222	0.493056	0.506019	1
0.647047	0.575708	0.323116	0.47971	0.581159	0.970339	0.572753	0.494348	0.496377	0.507246	1
0.768016	0.558815	0.329545	0.466591	0.545455	0.948671	0.56028	0.497409	0.490909	0.508182	1
0.668401	0.560436	0.308229	0.457292	0.545312	0.966237	0.561502	0.499063	0.486458	0.503646	1
0.722194	0.555974	0.276028	0.443458	0.532009	0.959896	0.55403	0.499299	0.488785	0.501168	1
0.739072	0.552936	0.376795	0.466239	0.55	0.991737	0.553854	0.500556	0.495299	0.506838	1
0.617802	0.557827	0.34699	0.419903	0.492233	0.968364	0.556989	0.492816	0.485437	0.496602	1
0.622816	0.575607	0.287101	0.472101	0.565942	0.954515	0.575196	0.480145	0.487681	0.505797	1
0.692212	0.557728	0.319369	0.463514	0.560811	0.944445	0.554329	0.486667	0.491892	0.502928	1
0.72353	0.578958	0.345965	0.47807	0.592982	0.973363	0.578789	0.499825	0.492982	0.502632	2
0.62127	0.560033	0.485364	0.487273	0.532045	0.63435	0.562557	0.520818	0.485455	0.539091	2
0.65582	0.552323	0.280402	0.456696	0.548438	0.935581	0.55537	0.492321	0.481696	0.496652	2
0.678935	0.553756	0.30684	0.4518	0.532	0.957465	0.550666	0.4852	0.4838	0.5056	2
0.770807	0.567624	0.355705	0.502885	0.608333	0.938809	0.571766	0.492821	0.490385	0.505769	2
0.791816	0.615	0.231471	0.436765	0.547059	0.958929	0.613167	0.497059	0.488235	0.502206	2
0.662012	0.571512	0.495	0.483468	0.529839	0.667794	0.577552	0.481855	0.478226	0.525806	2
0.694042	0.54696	0.340811	0.46098	0.517905	0.827836	0.54674	0.457939	0.478547	0.514189	2
0.660221	0.585104	0.41825	0.505417	0.58	0.869859	0.577549	0.4465	0.486667	0.5175	2
0.6521	0.551922	0.382094	0.473077	0.554701	0.9046	0.552262	0.485598	0.492308	0.519231	2
0.633354	0.568433	0.333141	0.435897	0.511859	0.921987	0.567712	0.49859	0.489103	0.511538	2
0.707105	0.554504	0.30896	0.4658	0.5412	0.972524	0.551746	0.49088	0.4944	0.5136	2
0.675986	0.56543	0.359268	0.462805	0.555488	0.929617	0.566793	0.491951	0.487805	0.502439	2
0.717399	0.557968	0.210364	0.457273	0.529545	0.925637	0.55739	0.485091	0.489545	0.515	2
0.554182	0.559021	0.47051	0.471429	0.510204	0.57219	0.564802	0.494847	0.478571	0.518367	2
0.568461	0.558417	0.503235	0.482598	0.535539	0.781416	0.55566	0.465343	0.482843	0.517647	2
0.576691	0.563439	0.452105	0.476316	0.517368	0.575471	0.562529	0.443105	0.475789	0.516842	2
0.612134	0.563681	0.457349	0.469578	0.514458	0.571493	0.566565	0.503554	0.478012	0.524096	2
0.708542	0.555853	0.374509	0.499107	0.551339	0.815219	0.551158	0.466071	0.497321	0.544196	2
0.645328	0.543166	0.396296	0.518673	0.574074	0.832073	0.546943	0.460586	0.494136	0.527469	2
0.555636	0.555374	0.430648	0.480556	0.528009	0.698024	0.556199	0.47	0.48287	0.518519	3
0.590389	0.553354	0.537944	0.477016	0.511895	0.567211	0.551708	0.504677	0.484879	0.516935	3
0.738585	0.552582	0.364524	0.496429	0.549603	0.920589	0.549637	0.464921	0.494841	0.517857	3
0.708898	0.552732	0.349792	0.513333	0.577708	0.871073	0.556201	0.480292	0.495	0.522083	3
0.577109	0.551563	0.509628	0.479959	0.516942	0.540309	0.555404	0.507975	0.484711	0.520248	3
0.697039	0.546608	0.313077	0.474556	0.531805	0.906306	0.546218	0.434763	0.489497	0.516568	4
0.674021	0.565184	0.394602	0.434091	0.498864	0.950746	0.564937	0.48858	0.469886	0.498295	4
0.788532	0.558706	0.292636	0.415	0.468636	0.89316	0.556807	0.479682	0.473409	0.494091	4
0.735656	0.628333	0.313654	0.456731	0.559615	0.824685	0.609667	0.453846	0.488462	0.519231	4
0.641019	0.550536	0.341811	0.425197	0.476378	0.865492	0.554799	0.454252	0.471654	0.495472	4
0.71217	0.575887	0.263393	0.421429	0.499107	0.910133	0.579309	0.447321	0.476786	0.5	4
0.658437	0.555091	0.335609	0.473261	0.531304	0.8989	0.553044	0.463087	0.490435	0.519348	4
0.715082	0.574522	0.253167	0.485833	0.566667	0.897347	0.582456	0.447833	0.490833	0.520417	4
0.783491	0.557598	0.299806	0.504126	0.58034	0.897169	0.559586	0.476796	0.490777	0.50534	4
0.676502	0.560979	0.355105	0.503158	0.581842	0.897664	0.56127	0.488579	0.489474	0.505789	4
0.770918	0.563353	0.240747	0.41954	0.504598	0.917023	0.562891	0.482126	0.482759	0.497414	4
0.592344	0.565861	0.487125	0.472813	0.515625	0.601626	0.568864	0.526438	0.469375	0.515	4
0.582955	0.576335	0.490547	0.488281	0.535156	0.569514	0.574511	0.516328	0.476562	0.524219	4
0.637501	0.571003	0.48119	0.475397	0.519048	0.515629	0.581447	0.509127	0.478571	0.523016	4
0.723213	0.555423	0.316777	0.421281	0.490909	0.915761	0.555124	0.480744	0.470868	0.489669	4
0.696436	0.577339	0.229079	0.377632	0.456579	0.912017	0.565481	0.475855	0.463816	0.488816	4
0.786665	0.557243	0.343287	0.452778	0.514815	0.951816	0.556539	0.490509	0.481019	0.492593	4
0.711608	0.556323	0.3397	0.50875	0.5985	0.966734	0.556852	0.46875	0.49325	0.51	4
0.653255	0.546788	0.327051	0.439103	0.506731	0.947565	0.547646	0.484647	0.490705	0.504808	4
0.707688	0.559036	0.222802	0.396154	0.475275	0.925013	0.560734	0.481374	0.474176	0.493956	4
0.682346	0.560536	0.228587	0.464402	0.546467	0.92365	0.561883	0.4775	0.476359	0.494565	4
0.623115	0.608333	0.388158	0.442105	0.540789	0.854864	0.639167	0.509474	0.471053	0.513158	5
0.606318	0.560894	0.234684	0.391053	0.49	0.96355	0.563202	0.485211	0.491842	0.503684	5
0.59136	0.567923	0.492676	0.467254	0.507042	0.537976	0.569798	0.478099	0.46831	0.509155	5
0.709295	0.552761	0.269397	0.390603	0.483688	0.975229	0.547163	0.458759	0.490426	0.501064	5
0.732872	0.569015	0.467837	0.467007	0.529133	0.808449	0.569089	0.455371	0.466655	0.51607	1
0.727631	0.569676	0.459189	0.521006	0.569851	0.791072	0.564818	0.525934	0.529022	0.571404	1
0.6981	0.575961	0.454919	0.492721	0.543088	0.747103	0.57802	0.47557	0.513934	0.559963	1
0.568897	0.569251	0.422285	0.467119	0.518684	0.798899	0.562413	0.469386	0.482586	0.516913	1
0.601844	0.557753	0.39429	0.484336	0.54866	0.898812	0.561226	0.500841	0.500729	0.512841	1
0.583309	0.555032	0.377816	0.476415	0.531987	0.841343	0.555156	0.479485	0.487827	0.514112	1
0.730292	0.550527	0.295033	0.476656	0.53394	0.878282	0.547408	0.475629	0.491722	0.518377	1
0.598679	0.55262	0.332523	0.491892	0.554279	0.876688	0.555446	0.467207	0.487838	0.517117	1
0.705576	0.550501	0.279833	0.45625	0.526667	0.902843	0.547853	0.447958	0.48375	0.514583	2
0.770432	0.546551	0.244429	0.473214	0.544107	0.944611	0.549556	0.357607	0.483036	0.521429	2
0.745857	0.562724	0.314024	0.471646	0.5375	0.884461	0.562619	0.437195	0.479878	0.518902	2
0.66264	0.568955	0.276901	0.479577	0.543662	0.908899	0.571404	0.39669	0.483099	0.524648	2
0.651342	0.557379	0.234559	0.478922	0.552941	0.886755	0.555815	0.385735	0.490441	0.533824	2
0.772411	0.55933	0.292312	0.496774	0.565591	0.91471	0.562079	0.440269	0.482796	0.52043	2
0.796327	0.557196	0.195175	0.463596	0.537281	0.963632	0.556392	0.40443	0.47807	0.512281	2
0.807401	0.554195	0.346901	0.488843	0.544215	0.938385	0.555126	0.466529	0.492149	0.518182	2
0.760993	0.574065	0.261892	0.476351	0.534122	0.869541	0.570542	0.425	0.490203	0.530405	2
0.851685	0.589048	0.447073	0.479268	0.553659	0.885801	0.601935	0.488415	0.495122	0.529268	2
0.659065	0.571843	0.313507	0.457463	0.532463	0.90331	0.571743	0.463507	0.459701	0.492537	2
0.841638	0.569835	0.355779	0.487662	0.543506	0.8704	0.573065	0.469416	0.485065	0.512987	2
0.819582	0.566637	0.321582	0.490506	0.551582	0.930127	0.568379	0.367468	0.483228	0.527848	2
0.789039	0.554485	0.356238	0.483095	0.540714	0.911983	0.557136	0.41981	0.491429	0.528095	2
0.820127	0.565538	0.329824	0.462353	0.522941	0.872426	0.565899	0.421235	0.464706	0.508824	3
0.788159	0.583198	0.323661	0.467857	0.526786	0.958005	0.579909	0.421696	0.480357	0.516071	3
0.813081	0.568385	0.358806	0.469403	0.540299	0.885313	0.571791	0.381567	0.489552	0.541045	3
0.791275	0.579917	0.364655	0.474138	0.518966	0.945655	0.577994	0.377069	0.5	0.553448	3
0.740028	0.578499	0.339214	0.473571	0.5375	0.882515	0.572852	0.449429	0.477857	0.525714	3
0.832934	0.579907	0.381739	0.48442	0.544565	0.913871	0.571345	0.340435	0.480072	0.534783	3
0.788753	0.569624	0.236667	0.474038	0.539423	0.914097	0.5695	0.388141	0.489103	0.532692	3
0.72719	0.56345	0.236125	0.4625	0.534375	0.85279	0.565669	0.373188	0.484375	0.529375	4
0.808183	0.577969	0.29	0.473485	0.539015	0.869984	0.572068	0.446818	0.491667	0.530303	4
0.83558	0.558899	0.378281	0.49375	0.539323	0.925118	0.562718	0.485312	0.49974	0.532292	4
0.707781	0.584048	0.343182	0.485909	0.546364	0.887308	0.585385	0.437455	0.495909	0.538182	4
0.836456	0.57673	0.375588	0.486765	0.556985	0.923303	0.576606	0.408015	0.481618	0.523529	4
0.758889	0.562701	0.339787	0.471277	0.537234	0.901992	0.561596	0.452287	0.479787	0.516489	4
0.767963	0.573533	0.452656	0.509375	0.580469	0.964919	0.573746	0.474141	0.503125	0.528125	4
0.762386	0.552852	0.289932	0.471918	0.528425	0.92694	0.546289	0.422123	0.481678	0.518836	4
0.86218	0.586192	0.387551	0.489796	0.542347	0.940822	0.583922	0.499184	0.5	0.520408	4
0.788099	0.558364	0.379565	0.50163	0.556793	0.928815	0.557794	0.45587	0.497826	0.524457	4
0.809446	0.55766	0.335769	0.476202	0.539423	0.924444	0.559051	0.36601	0.483654	0.521635	4
0.785609	0.557438	0.270602	0.476389	0.540278	0.935603	0.560635	0.374444	0.4875	0.520833	4
0.754409	0.587604	0.325094	0.471226	0.546226	0.942276	0.584643	0.390472	0.478302	0.516981	4
0.781071	0.554793	0.264713	0.447131	0.534836	0.954926	0.549798	0.459836	0.478484	0.507787	4
0.756419	0.568202	0.335072	0.502899	0.564493	0.918542	0.574172	0.376522	0.505435	0.536957	4
0.795487	0.560718	0.382143	0.460714	0.521154	0.894273	0.557353	0.477088	0.478571	0.526374	4
0.812059	0.556486	0.291065	0.484954	0.54838	0.957512	0.558831	0.488981	0.492593	0.511111	4
0.721576	0.559465	0.35433	0.472165	0.539948	0.898813	0.561094	0.46067	0.48299	0.514433	5
0.774956	0.571305	0.361974	0.513816	0.601645	0.937992	0.56691	0.490526	0.499342	0.5125	5
0.725875	0.559717	0.22203	0.450248	0.513861	0.909523	0.556687	0.450347	0.471782	0.5	5
0.800267	0.562261	0.445057	0.483523	0.5375	0.97327	0.560855	0.459659	0.494886	0.517614	5
0.753472	0.556051	0.368739	0.453378	0.518919	0.923381	0.556309	0.474459	0.481306	0.518243	5
0.774341	0.594024	0.310312	0.519271	0.6	0.921902	0.589705	0.461875	0.486458	0.5125	5
0.730954	0.584168	0.312941	0.443137	0.526961	0.87016	0.582262	0.493235	0.492157	0.515686	5
0.74563	0.603917	0.350037	0.521126	0.592916	0.893612	0.607625	0.506664	0.545289	0.578839	1
0.606127	0.592768	0.389809	0.463333	0.524012	0.821792	0.599571	0.549636	0.516574	0.550556	1
0.643248	0.56228	0.334948	0.471726	0.547661	0.949846	0.563733	0.497225	0.521351	0.5486	1
0.691421	0.576074	0.437514	0.485915	0.571887	0.938542	0.571008	0.48201	0.504562	0.529988	1
0.594874	0.569262	0.479639	0.482339	0.56156	0.899845	0.564727	0.49162	0.502345	0.526029	1
0.645802	0.579042	0.425479	0.503082	0.582192	0.911462	0.568685	0.484658	0.473973	0.504795	1
0.54858	0.565101	0.362744	0.46372	0.551829	0.902585	0.566378	0.465	0.472866	0.506707	2
0.723441	0.551295	0.369065	0.468705	0.540108	0.959233	0.552039	0.47277	0.489029	0.516727	2
0.642957	0.547598	0.218	0.460313	0.538281	0.931587	0.546112	0.41525	0.485312	0.514219	2
0.66526	0.548966	0.285248	0.459317	0.518478	0.862614	0.547671	0.394596	0.484161	0.522205	3
0.649818	0.548653	0.241127	0.46743	0.530634	0.871319	0.550078	0.399401	0.481866	0.51831	3
0.669617	0.554237	0.355496	0.474174	0.538636	0.901442	0.550521	0.47938	0.494628	0.519008	4
0.707854	0.554101	0.363333	0.483108	0.550676	0.861965	0.55883	0.397928	0.47455	0.517568	4
0.684904	0.544223	0.26513	0.462987	0.548539	0.91823	0.545865	0.450455	0.488799	0.522078	4
0.653177	0.562789	0.291071	0.460119	0.538393	0.927372	0.562131	0.451964	0.478571	0.516667	4
0.730666	0.550834	0.343071	0.475394	0.557283	0.902961	0.5494	0.47252	0.494488	0.530315	4
0.577232	0.556393	0.423958	0.467708	0.533854	0.892708	0.557267	0.40026	0.484375	0.520052	4
0.725449	0.592118	0.3125	0.5035	0.5835	0.904827	0.591833	0.4404	0.501	0.545	4
0.681254	0.576002	0.291765	0.457353	0.531985	0.885926	0.574106	0.467426	0.488603	0.525368	4
0.561378	0.547781	0.323964	0.480714	0.558571	0.872781	0.548827	0.480536	0.490714	0.524643	4
0.655819	0.561361	0.299737	0.483684	0.567632	0.896572	0.560288	0.458632	0.49	0.526316	5
0.587638	0.553126	0.34125	0.517917	0.592083	0.902366	0.556135	0.436417	0.495208	0.525833	5
0.55802	0.558517	0.369341	0.473352	0.537637	0.896319	0.562232	0.415549	0.481868	0.518132	5
0.683316	0.550511	0.360442	0.472619	0.535884	0.877792	0.549185	0.427755	0.483844	0.519558	5
0.594628	0.563782	0.376724	0.475575	0.548276	0.8349	0.56307	0.393046	0.481609	0.524713	5
0.630844	0.551889	0.320081	0.485976	0.55061	0.838576	0.549917	0.465244	0.488008	0.523984	5
0.724137	0.586119	0.565	0.490625	0.522917	0.784621	0.591964	0.619583	0.542708	0.594792	1
0.78807	0.584978	0.671415	0.666981	0.718868	0.816776	0.586417	0.604623	0.670755	0.719811	1
0.808296	0.557304	0.707909	0.729091	0.765455	0.863544	0.560819	0.748818	0.775	0.806818	1
0.544145	0.560098	0.507012	0.522449	0.55992	0.745626	0.557664	0.51178	0.502786	0.537566	1
0.587143	0.564843	0.445071	0.472887	0.5287	0.744788	0.564921	0.451638	0.480986	0.520073	1
0.591433	0.569265	0.410412	0.463141	0.536913	0.96985	0.572682	0.483276	0.481049	0.520051	1
0.600512	0.566156	0.371195	0.454265	0.532647	0.852333	0.565708	0.48529	0.477555	0.519596	1
0.589944	0.550594	0.27104	0.468	0.5438	0.935895	0.554606	0.44276	0.4848	0.5152	2
0.580779	0.567387	0.354936	0.475321	0.554167	0.893572	0.568478	0.515705	0.482692	0.517949	2
0.599396	0.560902	0.355472	0.453066	0.533491	0.893273	0.555431	0.484906	0.483019	0.513679	2
0.509745	0.555329	0.413455	0.470909	0.528409	0.830911	0.55479	0.456864	0.486591	0.520455	2
0.553805	0.558025	0.45904	0.462626	0.531313	0.823018	0.55852	0.466566	0.483333	0.518182	2
0.579587	0.567794	0.41723	0.468919	0.527703	0.766195	0.572712	0.486216	0.482432	0.522973	2
0.548377	0.554095	0.38709	0.468852	0.539754	0.864911	0.554269	0.480369	0.486066	0.516803	2
0.595511	0.56793	0.387911	0.470253	0.53038	0.853696	0.568345	0.459494	0.481013	0.51962	2
0.549432	0.55786	0.364292	0.473821	0.52783	0.87532	0.557084	0.492264	0.484906	0.516274	2
0.622887	0.56147	0.440914	0.467742	0.536559	0.869769	0.565081	0.480914	0.484946	0.51828	3
0.635127	0.558102	0.351337	0.471782	0.541832	0.847371	0.556452	0.451337	0.485644	0.52005	3
0.564554	0.553159	0.409769	0.483796	0.537037	0.748358	0.552917	0.441806	0.487963	0.521528	3
0.632719	0.561027	0.373398	0.469903	0.541748	0.892028	0.558686	0.489709	0.487864	0.51699	3
0.622388	0.555894	0.383971	0.473775	0.532843	0.820284	0.558022	0.460735	0.482108	0.514706	3
0.621691	0.551731	0.348393	0.479643	0.557143	0.905189	0.550982	0.461786	0.493393	0.518929	4
0.645486	0.557846	0.324469	0.473009	0.527434	0.81376	0.556099	0.437699	0.48385	0.522124	4
0.621802	0.553525	0.368432	0.463347	0.532839	0.868062	0.55385	0.481483	0.483898	0.515466	4
0.645523	0.551697	0.373515	0.478956	0.532178	0.803904	0.554323	0.474517	0.49115	0.528438	4
0.681502	0.555893	0.36943	0.488158	0.538596	0.879377	0.557609	0.452544	0.486404	0.521491	4
0.597481	0.551725	0.35404	0.477532	0.538535	0.843506	0.555511	0.47236	0.48498	0.515577	4
0.636498	0.552743	0.393551	0.476156	0.537852	0.905939	0.55305	0.481574	0.482586	0.513987	4
0.627687	0.556936	0.452751	0.488211	0.549101	0.860222	0.557074	0.499508	0.487651	0.52156	4
0.568308	0.55876	0.366555	0.474926	0.547912	0.860565	0.555192	0.473869	0.487885	0.518242	5
0.601791	0.571487	0.400769	0.465385	0.533333	0.853976	0.567028	0.489679	0.480449	0.519551	5
0.603135	0.554004	0.3414	0.482202	0.547779	0.840292	0.557584	0.467908	0.486226	0.517865	5
0.588143	0.559098	0.374908	0.493578	0.555505	0.85152	0.557655	0.490642	0.482339	0.517431	5
0.639788	0.562122	0.388675	0.475458	0.56627	0.925293	0.560982	0.49133	0.48119	0.515755	5
0.566394	0.571012	0.354403	0.464179	0.532836	0.705412	0.567946	0.425	0.477612	0.520896	5
0.737385	0.592167	0.507159	0.568182	0.622727	0.867362	0.600833	0.522955	0.548295	0.597727	1
0.697889	0.629375	0.615769	0.605769	0.669231	0.932566	0.625	0.4875	0.632692	0.696154	1
0.539954	0.557977	0.460583	0.508738	0.549029	0.704927	0.557485	0.474854	0.488835	0.518447	1
0.687066	0.580119	0.483393	0.472903	0.527847	0.804207	0.592571	0.547618	0.466687	0.511646	1
0.64319	0.580952	0.407634	0.453044	0.520027	0.841137	0.580738	0.484633	0.478687	0.521566	1
0.561953	0.57881	0.255441	0.449476	0.495092	0.911252	0.574165	0.460711	0.47531	0.509526	1
0.655591	0.562699	0.400421	0.461579	0.518421	0.864825	0.561176	0.516421	0.478947	0.517105	1
0.605663	0.555409	0.388438	0.452201	0.51279	0.906274	0.552528	0.47923	0.476307	0.506856	1
0.544033	0.572103	0.453636	0.453409	0.517424	0.870411	0.571358	0.441136	0.475758	0.519318	2
0.643203	0.552199	0.231641	0.457813	0.529687	0.920812	0.550911	0.448633	0.484766	0.517578	2
0.621772	0.573922	0.34306	0.473881	0.538433	0.854167	0.567825	0.411791	0.472388	0.518284	2
0.662886	0.556014	0.365833	0.457708	0.524167	0.92095	0.553979	0.442542	0.482083	0.518958	2
0.623401	0.57004	0.473592	0.458451	0.519718	0.819208	0.574357	0.482958	0.475704	0.521831	2
0.668267	0.556975	0.320364	0.468182	0.526136	0.916589	0.558408	0.476682	0.479318	0.507727	2
0.587422	0.56817	0.282229	0.449096	0.512349	0.825747	0.56605	0.446024	0.464458	0.50241	3
0.616637	0.550545	0.336825	0.469708	0.526277	0.892034	0.548301	0.42854	0.481752	0.513139	3
0.573968	0.576331	0.412105	0.459649	0.535088	0.811527	0.580016	0.479123	0.480702	0.523684	3
0.641134	0.55557	0.242638	0.475591	0.537008	0.9018	0.551559	0.382677	0.483858	0.518504	4
0.616132	0.568783	0.325385	0.47	0.535385	0.783365	0.577161	0.434846	0.477308	0.523077	4
0.589738	0.548438	0.347214	0.4725	0.526964	0.891622	0.548293	0.438679	0.488036	0.518929	4
0.603287	0.56068	0.359111	0.474783	0.529093	0.880183	0.560941	0.417372	0.480536	0.52026	4
0.706197	0.547429	0.24273	0.473765	0.52804	0.971338	0.548901	0.376783	0.487228	0.518842	4
0.688123	0.554491	0.271716	0.461029	0.530637	0.958931	0.559862	0.482745	0.483333	0.516667	4
0.750853	0.544278	0.281346	0.464259	0.53232	0.974941	0.549829	0.480078	0.483251	0.50959	4
0.60413	0.552175	0.30956	0.4708	0.5288	0.794565	0.552473	0.4726	0.4896	0.5224	4
0.659305	0.549127	0.213429	0.456991	0.523644	0.938785	0.548781	0.389526	0.482154	0.514485	5
0.662337	0.554925	0.311305	0.451441	0.517164	0.878918	0.552607	0.423348	0.482799	0.516169	5
0.557567	0.547618	0.258561	0.467185	0.534673	0.911205	0.551562	0.475781	0.487753	0.516728	5
0.539003	0.550867	0.388992	0.505789	0.564374	0.864519	0.555689	0.488945	0.489011	0.517286	5
0.670975	0.55708	0.272432	0.473501	0.531305	0.90012	0.554995	0.459839	0.485289	0.521625	5
0.594165	0.566475	0.306265	0.463253	0.530723	0.918164	0.565786	0.450964	0.474699	0.513554	5
0.578299	0.565789	0.515779	0.486781	0.532079	0.754504	0.565542	0.519012	0.507561	0.551254	1
0.66791	0.578013	0.570833	0.479583	0.529464	0.806467	0.581774	0.571179	0.483274	0.53006	1
0.607136	0.582048	0.41045	0.479018	0.5433	0.865866	0.585208	0.460229	0.494291	0.53301	1
0.65033	0.576554	0.373031	0.517782	0.58523	0.900608	0.574285	0.499297	0.502936	0.521797	1
0.580528	0.559746	0.42104	0.458663	0.527723	0.893216	0.56006	0.497228	0.468317	0.50297	1
0.653706	0.570775	0.514167	0.459091	0.552652	0.907935	0.569706	0.512197	0.484848	0.506818	1
0.630892	0.568266	0.351824	0.437162	0.52973	0.943213	0.563097	0.498581	0.487162	0.501351	1
0.689828	0.556023	0.200777	0.469417	0.578641	0.976684	0.558974	0.5	0.496602	0.501942	1
0.667794	0.561289	0.242443	0.471591	0.562784	0.95163	0.564991	0.499886	0.496023	0.502273	1
0.732496	0.557793	0.30919	0.447143	0.531429	0.979427	0.554737	0.5	0.499048	0.500952	1
0.703807	0.567688	0.34487	0.475325	0.573377	0.945702	0.566591	0.487338	0.497403	0.511688	1
0.807414	0.562185	0.277304	0.471324	0.572059	0.975683	0.560718	0.5	0.49902	0.501961	1
0.75197	0.56521	0.264607	0.491011	0.595787	0.974362	0.569495	0.489101	0.497191	0.502247	1
0.73428	0.55334	0.231795	0.461966	0.561752	0.980692	0.552827	0.499829	0.498291	0.503419	2
0.809945	0.56478	0.301534	0.483523	0.580114	0.962662	0.559273	0.5	0.499432	0.504545	2
0.755363	0.581536	0.318077	0.467308	0.567788	0.938181	0.582863	0.504904	0.498077	0.502885	2
0.753355	0.561089	0.20232	0.486082	0.576804	0.927023	0.558027	0.5	0.497938	0.504124	2
0.666389	0.548832	0.283801	0.470548	0.546062	0.949696	0.547869	0.493904	0.493664	0.503082	2
0.753608	0.55575	0.302609	0.492826	0.57413	0.934723	0.554618	0.499739	0.496087	0.504565	2
0.744181	0.552093	0.369846	0.495577	0.571346	0.960753	0.55579	0.496577	0.498846	0.506538	2
0.756794	0.566419	0.357637	0.525275	0.596703	0.93026	0.563079	0.5	0.499451	0.507692	2
0.793184	0.548168	0.349603	0.516667	0.592659	0.943015	0.552229	0.5	0.498413	0.507143	2
0.663225	0.549606	0.362841	0.486553	0.556629	0.961938	0.554957	0.492008	0.493939	0.503788	2
0.673452	0.557025	0.271542	0.488785	0.571262	0.941471	0.552878	0.495421	0.498131	0.509346	2
0.761692	0.563252	0.258526	0.521053	0.610263	0.981329	0.563224	0.508474	0.497368	0.506316	2
0.759576	0.546855	0.222416	0.497819	0.586745	0.97864	0.549355	0.506342	0.499329	0.504362	2
0.748542	0.558799	0.29982	0.521622	0.606532	0.964977	0.553917	0.49464	0.498198	0.504054	3
0.732077	0.553845	0.237305	0.510352	0.608789	0.986337	0.550099	0.500195	0.499219	0.501172	3
0.721181	0.551384	0.31864	0.5778	0.6616	0.948324	0.556143	0.489	0.4988	0.5048	3
0.736541	0.55564	0.321078	0.496569	0.589706	0.946934	0.560979	0.499804	0.496078	0.502451	3
0.748784	0.554444	0.303302	0.593396	0.683019	0.937739	0.558833	0.480849	0.497642	0.501415	4
0.78435	0.551694	0.25913	0.536957	0.630978	0.955689	0.546124	0.491268	0.500362	0.505072	4
0.685926	0.55737	0.436336	0.524353	0.611853	0.931043	0.55322	0.50319	0.500431	0.506897	4
0.749862	0.553133	0.27615	0.517699	0.614159	0.95547	0.553765	0.495044	0.49823	0.502434	4
0.714436	0.558212	0.311346	0.549519	0.639183	0.922099	0.555188	0.503413	0.499038	0.50625	4
0.723061	0.554758	0.277207	0.478378	0.570045	0.953054	0.557693	0.484324	0.497748	0.503153	4
0.701631	0.564541	0.355556	0.508333	0.597778	0.94538	0.566093	0.498722	0.497222	0.501667	4
0.763567	0.546921	0.305385	0.534295	0.628846	0.94531	0.548807	0.497756	0.5	0.508333	4
0.662467	0.559854	0.277885	0.539663	0.626923	0.958343	0.558488	0.497452	0.498077	0.504327	5
0.61246	0.56922	0.345823	0.478481	0.597468	0.976644	0.565024	0.499747	0.498101	0.501266	5
0.686593	0.549819	0.224921	0.491732	0.605709	0.974051	0.551465	0.5	0.498819	0.503543	5
0.696474	0.55572	0.267928	0.498423	0.610586	0.965806	0.55522	0.502342	0.49955	0.502703	5
0.715472	0.554746	0.25868	0.5022	0.5984	0.971129	0.553528	0.4928	0.496	0.5032	5
0.750306	0.555794	0.293984	0.517276	0.63252	0.959564	0.552814	0.495935	0.49878	0.500407	5
0.73551	0.563724	0.36866	0.54201	0.633763	0.956891	0.558712	0.501701	0.497938	0.501546	5
0.597121	0.555313	0.441304	0.479348	0.563696	0.953031	0.555756	0.5	0.495652	0.502609	5
0.577133	0.601339	0.553442	0.458929	0.517749	0.722588	0.597976	0.564535	0.488907	0.535823	1
0.695262	0.601417	0.496282	0.492308	0.538462	0.5086	0.598744	0.582308	0.519231	0.575641	1
0.543856	0.565977	0.509945	0.499439	0.553517	0.78825	0.572284	0.536597	0.500291	0.527415	1
0.913478	0.5	0.545696	0.483116	0.534565	0.8177	NaN	0.490101	0.523768	0.602464	1
0.622414	0.558202	0.392393	0.453253	0.528093	0.921926	0.560703	0.478225	0.489111	0.516488	1
0.767096	0.571273	0.565641	0.421795	0.583333	0.840494	0.569887	0.42859	0.41859	0.586538	1
0.669923	0.5673	0.439706	0.46046	0.520871	0.768724	0.565147	0.457742	0.481475	0.518181	1
0.776277	0.69	0.542309	0.475859	0.53401	0.66457	0.6075	0.511184	0.450638	0.521828	1
0.633867	0.557643	0.433905	0.455238	0.525238	0.924086	0.563082	0.488619	0.483095	0.514286	1
0.829929	0.563016	0.370115	0.433333	0.572701	0.848311	0.560153	0.460632	0.427011	0.540805	1
0.516697	0.554803	0.350783	0.468696	0.538478	0.905316	0.557749	0.471739	0.486304	0.512174	2
0.614545	0.568758	0.4115	0.4575	0.52	0.666318	0.562119	0.397375	0.474687	0.531563	2
0.588505	0.563533	0.45788	0.463315	0.538315	0.837756	0.556768	0.448967	0.488043	0.516848	2
0.552195	0.5699	0.454079	0.45	0.513487	0.801033	0.566052	0.480921	0.476974	0.503947	2
0.62307	0.555536	0.38	0.46699	0.541505	0.879719	0.557122	0.48835	0.490291	0.510922	2
0.548742	0.596557	0.53349	0.474464	0.524255	0.592583	0.593961	0.546594	0.484762	0.525686	2
0.580378	0.552639	0.338923	0.463462	0.532308	0.899501	0.552155	0.491038	0.494423	0.514231	2
0.603088	0.554717	0.452583	0.471667	0.52875	0.683075	0.557401	0.479292	0.47	0.516667	2
0.503873	0.555745	0.405252	0.469958	0.532773	0.807592	0.552083	0.480336	0.495798	0.515756	2
0.576046	0.560001	0.403908	0.456303	0.519538	0.899101	0.55347	0.47979	0.490336	0.513025	2
0.517715	0.551917	0.411702	0.482624	0.554787	0.88503	0.551471	0.49195	0.496099	0.512411	3
0.540898	0.554571	0.450811	0.481532	0.518694	0.551308	0.556191	0.504144	0.488288	0.522523	3
0.56897	0.552318	0.285857	0.459286	0.539107	0.94027	0.552963	0.483821	0.497143	0.507143	3
0.575057	0.582456	0.474167	0.47	0.519167	0.608179	0.573746	0.51475	0.483333	0.519167	3
0.636901	0.58972	0.344583	0.477604	0.578125	0.943532	0.585121	0.483021	0.492708	0.516667	4
0.651212	0.56615	0.469467	0.479333	0.518667	0.534665	0.567166	0.443	0.479333	0.52	4
0.557979	0.562768	0.303295	0.458523	0.540341	0.944233	0.56077	0.494716	0.49375	0.50625	4
0.509498	0.562184	0.502525	0.480808	0.516162	0.541696	0.558359	0.489798	0.50101	0.533081	4
0.582196	0.549857	0.391348	0.459929	0.534397	0.928594	0.549043	0.490674	0.486879	0.506738	4
0.643086	0.56403	0.523035	0.474837	0.519128	0.740252	0.565148	0.53268	0.514245	0.545895	4
0.613379	0.557438	0.29633	0.466055	0.555046	0.944884	0.558469	0.482064	0.492202	0.511009	4
0.572373	0.569735	0.475667	0.478667	0.522667	0.55842	0.571196	0.52	0.477333	0.518	4
0.543121	0.553032	0.408578	0.459698	0.540086	0.911826	0.554455	0.49125	0.497845	0.509483	5
0.500373	0.573532	0.470294	0.461765	0.520956	0.639074	0.572797	0.526544	0.478676	0.519853	5
0.53725	0.560149	0.376101	0.457339	0.543807	0.949004	0.554275	0.479771	0.489908	0.506881	5
0.576437	0.558361	0.513619	0.480952	0.517619	0.571163	0.558815	0.499095	0.481905	0.517619	5
0.578149	0.557194	0.366387	0.459244	0.551261	0.940049	0.551764	0.509496	0.493697	0.505042	5
0.640329	0.558791	0.277277	0.47433	0.561384	0.95484	0.559012	0.498259	0.495536	0.515625	5
0.641266	0.562402	0.228947	0.470789	0.564474	0.956093	0.560776	0.487737	0.494211	0.508947	5
0.548275	0.578889	0.494911	0.472321	0.523214	0.578345	0.575536	0.494286	0.46875	0.516071	5
0.599212	0.561707	0.265	0.460476	0.551667	0.959454	0.56215	0.495476	0.492381	0.510476	5
0.553305	0.574861	0.3425	0.456466	0.536207	0.85535	0.580393	0.479655	0.490517	0.506034	5
0.571271	0.552128	0.39288	0.468	0.5192	0.870291	0.556133	0.48004	0.48	0.505	5
