# Supplementary material for: Perirhinal cortex learns a predictive map of the task environment
Source: Nat Commun. 2024 Jul 2;15:5544. doi: 10.1038/s41467-024-47365-7 (PMC11219840; doi:10.1038/s41467-024-47365-7)
Supplement: Supplementary file 4 — Source Data [file 41467_2024_47365_MOESM4_ESM.zip › 6F-G_CR.xlsx]

## Sheet: Sheet1
pre->previous report	pre->previous report 5th shuffle	pre->previous 95th shuffle	previous report->pre	previous report->pre 5th shuffle	previous report->pre shuffle	Stage
0.627647	0.526471	0.591176	0.423158	0.542105	0.597368	1
0.445	0.383333	0.566667	0.492	0.46	0.54	1
0.571	0.453333	0.54	0.5325	0.471875	0.534375	1
0.406429	0.428571	0.557143	0.425625	0.44375	0.55625	1
0.424231	0.448077	0.55	0.466875	0.428125	0.490625	1
0.448	0.45	0.56	0.411667	0.433333	0.541667	1
0.46375	0.4625	0.55625	0.546429	0.430357	0.5	1
0.496667	0.458333	0.541667	0.598571	0.466667	0.528571	1
0.430119	0.477976	0.534524	0.504022	0.481522	0.538043	1
0.61175	0.4525	0.535	0.531087	0.46087	0.526087	1
0.600882	0.461765	0.541176	0.455741	0.468519	0.537037	1
0.476515	0.471212	0.531818	0.574756	0.473171	0.529268	1
0.613667	0.463333	0.533333	0.581538	0.462821	0.516667	1
0.516795	0.460256	0.521795	0.505341	0.469318	0.523864	1
0.551739	0.475543	0.530435	0.578208	0.473585	0.529245	1
0.573876	0.480337	0.517978	0.562526	0.480526	0.523684	2
0.488043	0.5	0.58913	0.511979	0.489583	0.538021	2
0.501316	0.480263	0.519737	0.528704	0.475309	0.516049	2
0.488269	0.467788	0.523077	0.53119	0.466667	0.522222	2
0.529184	0.471429	0.522449	0.516491	0.474123	0.523684	2
0.4905	0.478333	0.546667	0.583088	0.497059	0.557353	2
0.505909	0.415152	0.509091	0.501604	0.523585	0.55566	2
0.524226	0.477083	0.514286	0.504337	0.480612	0.519898	2
0.575373	0.478358	0.523134	0.585128	0.475962	0.521154	2
0.573441	0.458602	0.5	0.556394	0.474519	0.513942	2
0.427394	0.473239	0.514789	0.515633	0.477215	0.523418	2
0.515943	0.477594	0.509434	0.461217	0.478261	0.515217	2
0.501753	0.471429	0.511039	0.511613	0.483333	0.524194	2
0.456096	0.474658	0.52089	0.469048	0.478571	0.521131	2
0.434937	0.474684	0.520253	0.465758	0.487879	0.525253	2
0.553239	0.486364	0.526136	0.575245	0.49902	0.539216	2
0.459718	0.483639	0.518219	0.471682	0.484545	0.520455	2
0.508643	0.480357	0.528571	0.528118	0.48	0.52	2
0.4809	0.484453	0.513588	0.500009	0.48348	0.526643	2
0.529686	0.486547	0.512108	0.515486	0.485125	0.513317	2
0.493687	0.476768	0.513636	0.531379	0.479741	0.514224	3
0.570395	0.459211	0.523684	0.52297	0.486634	0.521287	3
0.5115	0.492083	0.51625	0.505148	0.485556	0.525	3
0.529649	0.491447	0.525	0.513435	0.489695	0.52958	3
0.4728	0.479	0.553	0.511202	0.501163	0.523837	3
0.526981	0.484416	0.51461	0.504649	0.482018	0.517105	4
0.496908	0.499342	0.539145	0.516512	0.484884	0.527907	4
0.518789	0.489737	0.523684	0.477136	0.487727	0.530909	4
0.459363	0.468791	0.526389	0.502372	0.474622	0.523981	4
0.535132	0.48114	0.515789	0.523346	0.488269	0.529615	4
0.565339	0.47839	0.523729	0.532877	0.476712	0.519863	4
0.523667	0.481333	0.521333	0.52963	0.475309	0.518519	4
0.604597	0.477016	0.524194	0.579077	0.47	0.528462	4
0.564024	0.509146	0.543902	0.530889	0.478889	0.525	4
0.51033	0.480495	0.519231	0.508021	0.480208	0.526042	4
0.532797	0.499153	0.539831	0.565513	0.501282	0.548718	4
0.487981	0.466346	0.517308	0.459118	0.463235	0.509559	4
0.497	0.464286	0.527143	0.472159	0.469318	0.527273	4
0.425	0.469444	0.525694	0.473182	0.475568	0.532955	4
0.539935	0.487662	0.525325	0.541591	0.483523	0.526705	4
0.494898	0.464286	0.513265	0.569836	0.470492	0.521311	4
0.490319	0.485106	0.518085	0.53	0.477644	0.522115	4
0.56456	0.487363	0.52967	0.54028	0.485514	0.528271	4
0.52045	0.492342	0.520721	0.485227	0.481818	0.518939	4
0.550571	0.495	0.534286	0.483276	0.453736	0.503448	4
0.528106	0.4875	0.529167	0.523782	0.505128	0.55	4
0.410294	0.464706	0.541176	0.5025	0.461364	0.538636	5
0.513188	0.501563	0.54	0.487917	0.490104	0.541406	5
0.466375	0.431875	0.509375	0.507727	0.500909	0.537273	5
0.557459	0.529508	0.563115	0.540197	0.5125	0.557895	5
0.478333	0.466667	0.516667	0.335	0.4	0.533333	1
0.487	0.44	0.58	0.489	0.44	0.56	1
0.539	0.48	0.57	0.4525	0.4625	0.53125	1
0.526667	0.475	0.561111	0.523611	0.459722	0.547222	1
0.555556	0.468056	0.527778	0.510417	0.456944	0.508333	1
0.4786	0.473	0.523	0.534815	0.476389	0.52963	1
0.571316	0.477632	0.515789	0.527407	0.462654	0.508025	2
0.53703	0.480827	0.51297	0.504286	0.478571	0.518027	2
0.518203	0.489453	0.530469	0.559	0.486429	0.531429	2
0.490333	0.478667	0.517333	0.532595	0.477215	0.519937	2
0.555	0.470482	0.512651	0.491611	0.481111	0.521389	2
0.516687	0.469062	0.513125	0.533977	0.472727	0.515057	2
0.516955	0.479773	0.517273	0.514083	0.480625	0.519792	2
0.534636	0.478636	0.514091	0.525798	0.481933	0.522689	2
0.538272	0.483333	0.52716	0.498631	0.475298	0.522024	2
0.473148	0.478704	0.52963	0.451508	0.475397	0.522222	2
0.511	0.479231	0.524615	0.546558	0.47987	0.527597	2
0.549091	0.487662	0.531818	0.515795	0.4875	0.534659	2
0.517333	0.47	0.507222	0.509121	0.482418	0.525549	2
0.580053	0.481316	0.520526	0.520625	0.476202	0.522596	2
0.517241	0.47931	0.520115	0.455585	0.472606	0.514894	3
0.546048	0.469355	0.519355	0.455746	0.473881	0.524627	3
0.497208	0.477273	0.522078	0.529512	0.477744	0.520427	3
0.556607	0.509375	0.552679	0.533306	0.48629	0.535484	3
0.540288	0.482692	0.530288	0.501897	0.481897	0.530603	3
0.540795	0.481818	0.538636	0.556739	0.496739	0.55	3
0.553944	0.461268	0.505634	0.519333	0.475	0.520333	3
0.514259	0.486111	0.537963	0.514833	0.4875	0.531667	4
0.534649	0.468421	0.513158	0.497879	0.467424	0.50947	4
0.486768	0.473171	0.513415	0.467921	0.471348	0.511798	4
0.492661	0.46371	0.508468	0.470147	0.462868	0.508824	4
0.530472	0.482075	0.533962	0.449492	0.494068	0.542373	4
0.568457	0.469136	0.509877	0.522614	0.463636	0.5125	4
0.548133	0.472892	0.522892	0.524778	0.477222	0.518611	4
0.52496	0.482	0.516	0.511148	0.476667	0.515	4
0.527215	0.471519	0.517089	0.47108	0.472727	0.520455	4
0.567807	0.470175	0.506798	0.560246	0.47623	0.518852	4
0.578453	0.478058	0.515827	0.562993	0.476585	0.517958	4
0.563774	0.487227	0.519702	0.605961	0.488449	0.527535	4
0.597088	0.472802	0.523077	0.587895	0.468421	0.521579	4
0.612652	0.479779	0.523266	0.548084	0.467532	0.517857	4
0.590658	0.476535	0.52193	0.592839	0.479449	0.521398	4
0.531371	0.484879	0.517339	0.523494	0.479799	0.521589	4
0.522339	0.484296	0.517372	0.52737	0.478704	0.518704	4
0.486156	0.483079	0.516486	0.479857	0.478738	0.51673	5
0.518251	0.482088	0.519174	0.537691	0.478656	0.522391	5
0.536429	0.483929	0.520635	0.532576	0.478977	0.515909	5
0.516849	0.486134	0.518908	0.473234	0.479457	0.521687	5
0.494112	0.485197	0.514474	0.538858	0.481019	0.518056	5
0.588502	0.485824	0.524359	0.575119	0.477846	0.518994	5
0.542959	0.481122	0.521429	0.499688	0.481104	0.519566	5
0.475	0.5	0.666667	0.445	0.483333	0.533333	1
0.430556	0.438889	0.547222	0.552083	0.45	0.545833	1
0.6525	0.35	0.575	0.5	0.47	0.53	1
0.514726	0.483219	0.530137	0.522595	0.501899	0.555696	2
0.53363	0.475	0.505822	0.484462	0.475	0.513608	2
0.549621	0.480752	0.512745	0.52211	0.483209	0.514039	2
0.520856	0.487155	0.514365	0.454737	0.482237	0.516974	3
0.520232	0.485762	0.514238	0.51716	0.484259	0.516512	3
0.535	0.484926	0.516544	0.499733	0.4835	0.516333	4
0.535379	0.482369	0.51361	0.555216	0.480935	0.518885	4
0.54909	0.489537	0.521084	0.516255	0.481801	0.517848	4
0.504767	0.487984	0.52093	0.521277	0.474818	0.511679	4
0.572143	0.47534	0.513435	0.558766	0.481962	0.518354	4
0.52916	0.4836	0.5172	0.509821	0.485714	0.517321	4
0.567533	0.470667	0.517667	0.516667	0.468966	0.512356	4
0.586865	0.474464	0.524383	0.53961	0.475668	0.513965	4
0.539604	0.483094	0.516187	0.482724	0.484295	0.516346	4
0.530586	0.47542	0.51482	0.518376	0.479701	0.513675	5
0.559543	0.472186	0.515771	0.519731	0.478131	0.513965	5
0.523464	0.47519	0.515091	0.515437	0.481553	0.515534	5
0.533008	0.479843	0.51095	0.519592	0.477705	0.512599	5
0.46971	0.474835	0.512297	0.464005	0.481657	0.520207	5
0.488133	0.483593	0.515582	0.477634	0.482666	0.516569	5
0.5	0.5	0.5	0.5	0.5	0.5	1
0.5025	0.43125	0.5125	0.584375	0.48125	0.59375	1
0.454167	0.425	0.566667	0.444286	0.439286	0.55	1
0.6225	0.45	0.575	0.6725	0.441667	0.566667	1
0.567857	0.435714	0.564286	0.579375	0.45	0.575	1
0.554792	0.46875	0.528125	0.536727	0.477273	0.53	2
0.557034	0.477119	0.522034	0.533492	0.480159	0.526984	2
0.4984	0.473	0.528	0.487054	0.470536	0.525	2
0.465678	0.472881	0.520763	0.531825	0.477778	0.523016	2
0.4895	0.474167	0.5175	0.471905	0.47619	0.522222	2
0.451071	0.4625	0.526786	0.529333	0.47	0.5375	2
0.529521	0.481164	0.521918	0.51821	0.476543	0.51821	2
0.520455	0.477273	0.522727	0.516933	0.480667	0.522	2
0.52587	0.478986	0.521014	0.505123	0.479321	0.52037	2
0.522326	0.481105	0.521512	0.493711	0.484536	0.521134	3
0.483793	0.483333	0.518678	0.504451	0.480769	0.523077	3
0.514837	0.472826	0.513587	0.519388	0.479592	0.514286	3
0.551902	0.480435	0.522011	0.516364	0.481313	0.518434	3
0.479381	0.481429	0.518095	0.519	0.483182	0.5175	3
0.532	0.481087	0.514783	0.531967	0.477869	0.516393	4
0.549757	0.485922	0.519417	0.45045	0.487838	0.528829	4
0.507683	0.483841	0.523171	0.512556	0.480556	0.522222	4
0.486307	0.483523	0.521023	0.508939	0.482828	0.521465	4
0.506408	0.492718	0.523301	0.487727	0.494773	0.5375	4
0.497209	0.471512	0.506395	0.487092	0.480612	0.519388	4
0.523861	0.480198	0.507921	0.549481	0.477358	0.516981	4
0.524639	0.468675	0.508434	0.543391	0.46954	0.508046	4
0.523165	0.477215	0.515823	0.510899	0.475843	0.51573	5
0.544138	0.476724	0.520259	0.56125	0.475735	0.519853	5
0.489268	0.485671	0.522256	0.472326	0.480233	0.522093	5
0.505362	0.47971	0.519565	0.573654	0.478205	0.517949	5
0.535789	0.477193	0.525439	0.499922	0.473438	0.521875	5
0.531983	0.473276	0.524138	0.471111	0.47619	0.522222	5
0.5	0.5	0.566667	0.5	0.5	0.5	1
0.4025	0.4	0.55	0.55	0.483333	0.516667	1
0.548125	0.44375	0.55625	0.592778	0.455556	0.544444	1
0.496111	0.438889	0.527778	0.504444	0.444444	0.55	1
0.550385	0.463462	0.532692	0.52	0.466667	0.533333	1
0.412895	0.463158	0.544737	0.486087	0.46087	0.53913	1
0.480114	0.494886	0.547727	0.439082	0.479592	0.531633	2
0.463047	0.489844	0.532813	0.490833	0.482639	0.523611	2
0.56026	0.481818	0.52013	0.544756	0.478659	0.519512	2
0.5277	0.4815	0.51925	0.52972	0.481776	0.517523	2
0.533937	0.478125	0.52	0.512184	0.48046	0.518966	2
0.5345	0.481818	0.518636	0.522167	0.480833	0.514583	2
0.513621	0.481609	0.518966	0.508424	0.481522	0.518478	3
0.490973	0.481858	0.516814	0.491463	0.484959	0.51626	3
0.515294	0.475	0.519118	0.497113	0.476056	0.51831	3
0.537143	0.480042	0.512395	0.499024	0.479065	0.515447	4
0.497372	0.486538	0.526923	0.489444	0.484568	0.524691	4
0.524231	0.478077	0.512308	0.503934	0.487684	0.520221	4
0.506453	0.474419	0.513372	0.499333	0.482778	0.520556	4
0.589034	0.47542	0.507983	0.559063	0.478125	0.514062	4
0.604023	0.476149	0.525575	0.554121	0.48022	0.518681	4
0.504811	0.480303	0.509091	0.482951	0.482292	0.521181	4
0.584531	0.476042	0.516406	0.547621	0.479612	0.516505	4
0.530861	0.486475	0.521311	0.533333	0.478409	0.514205	5
0.551645	0.479605	0.520724	0.488827	0.479938	0.519753	5
0.506927	0.48211	0.516055	0.486483	0.482203	0.515254	5
0.567264	0.470283	0.506368	0.535089	0.479464	0.514732	5
0.578812	0.473438	0.5175	0.53875	0.482738	0.526786	5
0.53	0.471875	0.516964	0.541154	0.485	0.527692	5
0.438571	0.435714	0.564286	0.558125	0.440625	0.55625	1
0.59625	0.4125	0.5625	0.573	0.44	0.55	1
0.515	0.452778	0.544444	0.515455	0.481818	0.545455	1
0.430588	0.472059	0.530882	0.496486	0.42027	0.477027	1
0.465769	0.5	0.559615	0.549483	0.527586	0.6	1
0.453	0.474	0.552	0.525	0.465741	0.537037	1
0.53675	0.46	0.5375	0.536818	0.465909	0.538636	1
0.480978	0.472283	0.533152	0.505943	0.475472	0.528302	1
0.542105	0.482895	0.542105	0.496154	0.473077	0.528205	1
0.535385	0.469231	0.538462	0.466818	0.471212	0.537879	1
0.590577	0.505769	0.555288	0.536696	0.491518	0.541071	1
0.518824	0.467647	0.530882	0.465143	0.468571	0.531429	1
0.531842	0.489474	0.538158	0.599375	0.48375	0.545625	2
0.477923	0.476923	0.522308	0.472432	0.469595	0.519595	2
0.586444	0.472222	0.523333	0.540208	0.472396	0.528125	2
0.499155	0.475352	0.51831	0.493354	0.473418	0.516456	2
0.546914	0.480864	0.520062	0.576629	0.480337	0.520225	2
0.470291	0.474128	0.513953	0.455455	0.47642	0.517045	2
0.478081	0.473837	0.510465	0.508022	0.464286	0.504121	2
0.492805	0.479878	0.518902	0.485707	0.478804	0.522283	2
0.505183	0.48211	0.52156	0.534125	0.490208	0.528333	2
0.480852	0.484815	0.514259	0.511928	0.482843	0.51781	2
0.495246	0.479098	0.512705	0.463779	0.474046	0.509924	2
0.510565	0.478226	0.512097	0.503918	0.476866	0.51194	2
0.512126	0.487644	0.516954	0.514635	0.491927	0.521484	2
0.507271	0.483328	0.513335	0.484712	0.482372	0.517308	3
0.498464	0.484641	0.514052	0.472012	0.481402	0.513262	3
0.490607	0.484643	0.515893	0.459516	0.476452	0.51129	3
0.529583	0.488542	0.521615	0.538714	0.482857	0.519048	3
0.535455	0.483864	0.520909	0.54105	0.479202	0.520588	4
0.542266	0.490625	0.524609	0.52161	0.479795	0.517295	4
0.475431	0.485991	0.518966	0.486136	0.479545	0.518182	4
0.47836	0.4848	0.5172	0.439479	0.464931	0.505382	4
0.488431	0.483088	0.519118	0.489318	0.480909	0.519545	4
0.528938	0.475221	0.511947	0.522326	0.479457	0.515891	4
0.525843	0.478933	0.519101	0.558571	0.472194	0.514286	4
0.521908	0.471756	0.505344	0.482466	0.470946	0.51098	4
0.506163	0.472093	0.511628	0.501919	0.469192	0.510101	5
0.529786	0.465714	0.510714	0.518188	0.485625	0.52375	5
0.537363	0.450549	0.492857	0.492838	0.468919	0.507207	5
0.52244	0.486905	0.525595	0.548333	0.489323	0.533854	5
0.505585	0.471277	0.509043	0.503102	0.477778	0.51713	5
0.502742	0.467742	0.506452	0.494065	0.483178	0.531776	5
0.477361	0.479398	0.514815	0.459333	0.472917	0.512917	5
0.561207	0.470115	0.509195	0.527621	0.473786	0.510194	5
0.515625	0.43125	0.55625	0.465	0.45625	0.56875	1
0.466154	0.461538	0.55	0.448125	0.45625	0.54375	1
0.63	0.4375	0.55625	0.554545	0.477273	0.511364	1
0.571167	0.451667	0.535	0.594118	0.451471	0.533824	1
0.625714	0.478571	0.575	0.484333	0.47	0.556667	1
0.469219	0.467187	0.532031	0.515312	0.467187	0.53125	1
0.443068	0.476136	0.528409	0.435319	0.454255	0.514894	1
0.463824	0.486029	0.547059	0.470714	0.468452	0.561905	1
0.549767	0.47093	0.533721	0.512128	0.471277	0.522872	2
0.51637	0.483562	0.536986	0.4782	0.479	0.538	2
0.519	0.46875	0.5275	0.587683	0.482927	0.539024	2
0.510078	0.489063	0.532031	0.527899	0.488406	0.537681	2
0.534577	0.471831	0.514085	0.519359	0.4875	0.527564	2
0.522931	0.463793	0.532759	0.527097	0.472581	0.529839	2
0.506402	0.482927	0.526829	0.474457	0.478261	0.517391	2
0.477523	0.48211	0.515138	0.457946	0.494643	0.534821	2
0.490235	0.479412	0.519412	0.511667	0.480303	0.520202	2
0.497108	0.480392	0.517892	0.505734	0.481193	0.519725	2
0.55565	0.484146	0.51687	0.51678	0.482576	0.515341	3
0.518053	0.485841	0.516814	0.490524	0.475	0.508871	3
0.52085	0.482993	0.515986	0.493376	0.48535	0.515446	3
0.484237	0.482839	0.513983	0.4686	0.4844	0.5188	3
0.472462	0.478077	0.521923	0.519459	0.478378	0.521959	4
0.521012	0.483929	0.521429	0.522135	0.466927	0.503646	4
0.507358	0.488915	0.523113	0.508423	0.499324	0.527928	4
0.502619	0.487143	0.518333	0.492807	0.461404	0.496053	4
0.519526	0.491423	0.522628	0.496471	0.492974	0.523856	4
0.547935	0.482609	0.516304	0.507778	0.512302	0.548413	4
0.488398	0.481445	0.514453	0.46646	0.476277	0.510036	4
0.451549	0.480282	0.521127	0.491954	0.489655	0.526437	4
0.513417	0.483542	0.51625	0.537154	0.481504	0.519919	5
0.500541	0.479054	0.520946	0.533256	0.4856	0.518583	5
0.546215	0.479206	0.519626	0.439698	0.483621	0.517241	5
0.487778	0.481061	0.519697	0.505398	0.487389	0.51792	5
0.537431	0.48316	0.518056	0.522372	0.485256	0.516346	5
0.508413	0.478365	0.514423	0.522652	0.474783	0.513043	5
0.550761	0.472283	0.513587	0.50535	0.479	0.5175	5
0.505364	0.484691	0.526548	0.501391	0.47978	0.514814	5
0.522521	0.483333	0.517308	0.498228	0.483268	0.519291	5
0.585081	0.477359	0.518887	0.545296	0.484403	0.522364	5
0.518038	0.490327	0.515769	0.493902	0.484604	0.514939	5
