# Supplementary material for: Perirhinal cortex learns a predictive map of the task environment
Source: Nat Commun. 2024 Jul 2;15:5544. doi: 10.1038/s41467-024-47365-7 (PMC11219840; doi:10.1038/s41467-024-47365-7)
Supplement: Supplementary file 4 — Source Data [file 41467_2024_47365_MOESM4_ESM.zip › 6F-G_Hit.xlsx]

## Sheet: Sheet1
pre->previous report	pre->previous report 5th shuffle	pre->previous 95th shuffle	previous report->pre	previous report->pre 5th shuffle	previous report->pre shuffle	Stage
0.496327	0.470918	0.530612	0.472	0.49	0.541	1
0.4843	0.469018	0.475876	0.481882	0.486121	0.524351	1
0.652688	0.627041	0.658038	0.532928	0.557576	0.594904	1
0.543117	0.457292	0.507412	0.506376	0.4708	0.520584	1
0.525315	0.493454	0.533095	0.51401	0.483464	0.530035	1
0.506019	0.469907	0.520833	0.558839	0.4875	0.540179	1
0.504763	0.482124	0.5146	0.520949	0.477841	0.516567	1
0.518916	0.489246	0.526868	0.506232	0.481224	0.523208	1
0.509265	0.480392	0.521569	0.467269	0.477546	0.516898	1
0.478	0.481538	0.523077	0.483696	0.468841	0.514493	1
0.540526	0.486579	0.52	0.553182	0.485682	0.528409	1
0.528	0.48125	0.52125	0.494479	0.480208	0.523958	1
0.540632	0.482759	0.518391	0.568224	0.474533	0.519159	1
0.516029	0.476225	0.511765	0.554145	0.471795	0.514957	1
0.539304	0.481646	0.517089	0.528689	0.489563	0.531068	1
0.47839	0.468644	0.511441	0.56471	0.480435	0.532971	1
0.526683	0.485891	0.521287	0.504009	0.479279	0.526126	1
0.558725	0.493137	0.538235	0.603596	0.468421	0.523684	2
0.493182	0.485227	0.606818	0.503409	0.501364	0.513182	2
0.530509	0.480324	0.51713	0.530982	0.480804	0.521429	2
0.552009	0.480804	0.514286	0.51412	0.4828	0.524	2
0.525221	0.485294	0.525735	0.522949	0.474679	0.523077	2
0.561	0.476667	0.538333	0.533971	0.466176	0.535294	2
0.393529	0.358824	0.466176	0.490403	0.497581	0.508871	2
0.533702	0.490458	0.519466	0.540034	0.485473	0.525507	2
0.575636	0.478182	0.526364	0.547583	0.47	0.524583	2
0.475211	0.481579	0.521053	0.53812	0.482051	0.519231	2
0.491301	0.474315	0.517123	0.485321	0.478205	0.522436	2
0.4925	0.484914	0.517241	0.51068	0.478	0.5216	2
0.443529	0.488971	0.527206	0.535244	0.477439	0.52439	2
0.55665	0.477	0.52	0.500864	0.478182	0.523182	2
0.569044	0.469853	0.516912	0.505969	0.482398	0.516837	2
0.505815	0.474728	0.514946	0.473333	0.487745	0.522059	2
0.462899	0.478986	0.518841	0.436211	0.481579	0.522632	2
0.493889	0.486905	0.53254	0.48759	0.471386	0.516265	2
0.5319	0.4795	0.5145	0.580982	0.471429	0.51875	2
0.540065	0.477273	0.505519	0.497623	0.479938	0.519444	2
0.507253	0.482418	0.520055	0.518333	0.484028	0.520139	3
0.541778	0.473333	0.541389	0.486935	0.484677	0.510484	3
0.530746	0.470614	0.501535	0.570159	0.474802	0.523214	3
0.512072	0.461937	0.494369	0.494042	0.471458	0.515833	3
0.473418	0.459184	0.537755	0.494091	0.503306	0.519835	3
0.55	0.483544	0.510443	0.511568	0.478846	0.51716	4
0.555137	0.489041	0.534932	0.596364	0.505966	0.54858	4
0.518925	0.49086	0.523656	0.477045	0.466591	0.519545	4
0.636	0.445	0.52	0.480962	0.446154	0.519231	4
0.567125	0.492917	0.53	0.53748	0.479921	0.52126	4
0.582745	0.476471	0.52549	0.528304	0.486607	0.539286	4
0.554189	0.483333	0.517117	0.470739	0.478043	0.518913	4
0.536518	0.471875	0.520536	0.542167	0.469167	0.522083	4
0.555806	0.478495	0.516129	0.465243	0.474272	0.525243	4
0.524438	0.469375	0.510938	0.495	0.474211	0.522105	4
0.565133	0.488667	0.536667	0.483448	0.481322	0.527299	4
0.5048	0.477	0.528	0.5235	0.471875	0.5125	4
0.464872	0.484615	0.542308	0.432734	0.476562	0.519531	4
0.488625	0.475	0.53375	0.491349	0.475397	0.519841	4
0.570413	0.477752	0.511468	0.534959	0.469421	0.515496	4
0.541571	0.487143	0.526786	0.593355	0.473026	0.525658	4
0.49201	0.480412	0.51134	0.558009	0.46875	0.521065	4
0.514889	0.474444	0.520556	0.50875	0.4755	0.5255	4
0.516884	0.48587	0.516667	0.484295	0.484295	0.517788	4
0.532471	0.487647	0.528529	0.506868	0.461538	0.511813	4
0.532176	0.481765	0.52	0.51375	0.47663	0.526359	4
0.503889	0.427778	0.516667	0.525526	0.468421	0.544737	5
0.502733	0.480814	0.521512	0.505	0.484211	0.533158	5
0.388684	0.397368	0.492105	0.488662	0.472535	0.484507	5
0.551762	0.504098	0.546311	0.51422	0.488652	0.537234	5
0.51063	0.471286	0.522954	0.488833	0.469652	0.521408	1
0.548669	0.50099	0.538789	0.587414	0.524843	0.566007	1
0.508242	0.488858	0.540522	0.448566	0.50932	0.554504	1
0.479605	0.479167	0.514912	0.502615	0.482231	0.524174	1
0.540191	0.486361	0.520369	0.52074	0.486701	0.522803	1
0.491715	0.484818	0.517573	0.473461	0.486097	0.521223	1
0.536643	0.483566	0.515385	0.537583	0.480795	0.515894	1
0.535374	0.488785	0.523832	0.553333	0.490766	0.52973	1
0.561473	0.493973	0.530804	0.545625	0.477917	0.522917	2
0.505233	0.482946	0.515116	0.5055	0.4775	0.523214	2
0.490455	0.481818	0.520779	0.519146	0.477439	0.524085	2
0.563188	0.480072	0.531159	0.488099	0.473239	0.520423	2
0.507835	0.479897	0.519072	0.516618	0.482843	0.526716	2
0.506163	0.472674	0.515698	0.516344	0.47043	0.522581	2
0.574095	0.483333	0.519524	0.53193	0.474561	0.519298	2
0.532455	0.479464	0.509821	0.47876	0.479752	0.521901	2
0.545282	0.48662	0.527465	0.505946	0.475	0.521622	2
0.507949	0.487179	0.546154	0.506707	0.5	0.563415	2
0.532105	0.480263	0.524561	0.582015	0.478358	0.529104	2
0.492606	0.496479	0.538028	0.508636	0.477922	0.533117	2
0.540208	0.465972	0.503819	0.492658	0.470253	0.522468	2
0.581717	0.473232	0.509596	0.538857	0.468571	0.518571	2
0.564872	0.48141	0.519872	0.512706	0.472353	0.523824	3
0.573818	0.49	0.527273	0.534821	0.475893	0.535268	3
0.468516	0.471094	0.515234	0.464851	0.471642	0.527239	3
0.539135	0.498077	0.535577	0.495948	0.493966	0.547845	3
0.5	0.475	0.520968	0.544071	0.4725	0.524286	3
0.455985	0.479167	0.518939	0.471159	0.471014	0.522464	3
0.560526	0.469079	0.507237	0.516667	0.464103	0.517308	3
0.616875	0.475694	0.525694	0.56725	0.476875	0.5275	4
0.606897	0.478448	0.528017	0.504697	0.485606	0.537879	4
0.554444	0.495	0.523333	0.557448	0.473958	0.526302	4
0.557549	0.482353	0.537255	0.466909	0.460909	0.516818	4
0.525692	0.476923	0.525385	0.507574	0.469853	0.530882	4
0.569231	0.47033	0.512637	0.497128	0.464096	0.515691	4
0.516667	0.477917	0.525417	0.545	0.480078	0.5375	4
0.570219	0.474818	0.512044	0.538973	0.473973	0.518151	4
0.557717	0.480435	0.516304	0.535204	0.457143	0.517347	4
0.546471	0.472941	0.510588	0.504783	0.464402	0.517935	4
0.5414	0.48	0.5145	0.544135	0.469712	0.520673	4
0.551158	0.479474	0.516842	0.573241	0.480556	0.528704	4
0.600288	0.468269	0.520673	0.651698	0.450943	0.521226	4
0.596059	0.477966	0.522034	0.535902	0.473566	0.52623	4
0.596154	0.49	0.525385	0.637826	0.480435	0.532609	4
0.52233	0.482955	0.519602	0.478846	0.475549	0.526923	4
0.527576	0.486364	0.520202	0.503704	0.475463	0.521991	4
0.497222	0.480833	0.518889	0.425619	0.48299	0.52732	5
0.522222	0.474306	0.516667	0.476579	0.479605	0.531908	5
0.502553	0.482447	0.521277	0.501931	0.469307	0.508911	5
0.504529	0.492353	0.520882	0.503125	0.478977	0.530114	5
0.587356	0.485577	0.519231	0.562793	0.477928	0.528378	5
0.459778	0.475556	0.521111	0.480521	0.479167	0.538021	5
0.54	0.476	0.527	0.481373	0.467157	0.527451	5
0.535639	0.482604	0.532674	0.547573	0.474087	0.53711	1
0.507989	0.476423	0.525407	0.515562	0.461358	0.50358	1
0.490671	0.475326	0.509782	0.490461	0.427473	0.467862	1
0.513776	0.474727	0.524945	0.513608	0.476467	0.523139	1
0.552107	0.475087	0.514797	0.515853	0.472358	0.507176	1
0.551343	0.466045	0.509701	0.522945	0.473973	0.513014	1
0.520405	0.476689	0.516892	0.455549	0.475	0.521951	2
0.512176	0.476718	0.50458	0.509496	0.473921	0.515827	2
0.56431	0.482414	0.516724	0.528125	0.482812	0.516406	2
0.539803	0.483224	0.516941	0.511087	0.481056	0.520497	3
0.557595	0.482443	0.517939	0.530739	0.482042	0.518662	3
0.509775	0.479955	0.516216	0.48686	0.477686	0.519215	4
0.520096	0.483413	0.514663	0.57545	0.479505	0.522072	4
0.533082	0.477397	0.513014	0.537175	0.478896	0.518506	4
0.515312	0.4775	0.518125	0.474048	0.46994	0.522619	4
0.555207	0.469421	0.507438	0.529252	0.473228	0.518307	4
0.507273	0.477841	0.51733	0.476406	0.480208	0.521094	4
0.52878	0.456098	0.507317	0.4578	0.466	0.524	4
0.601532	0.48629	0.537097	0.555809	0.469853	0.515809	4
0.497239	0.478358	0.514179	0.456786	0.48375	0.515714	4
0.545549	0.476374	0.516484	0.511316	0.479474	0.521053	5
0.561435	0.462174	0.501739	0.498708	0.47625	0.514375	5
0.553202	0.476404	0.517697	0.538242	0.47967	0.52033	5
0.516643	0.483214	0.518571	0.530918	0.476871	0.513946	5
0.440494	0.474691	0.515432	0.430632	0.483046	0.526437	5
0.478534	0.482112	0.517672	0.500732	0.485366	0.522358	5
0.568478	0.478261	0.518478	0.619271	0.557292	0.610417	1
0.639167	0.6	0.642708	0.64217	0.639151	0.691509	1
0.561078	0.559804	0.587745	0.662682	0.676136	0.7175	1
0.502926	0.494484	0.527557	0.513933	0.480925	0.519436	1
0.486433	0.480987	0.524895	0.486483	0.480856	0.519063	1
0.476906	0.482397	0.526515	0.491489	0.480761	0.52167	1
0.469452	0.478767	0.521233	0.460228	0.478419	0.52046	1
0.532669	0.484053	0.51893	0.497	0.484	0.518	2
0.529444	0.477431	0.520139	0.508013	0.480128	0.520192	2
0.51225	0.482	0.5205	0.501981	0.481604	0.516509	2
0.504798	0.481313	0.516162	0.507091	0.480455	0.515909	2
0.543258	0.474719	0.513483	0.524596	0.480808	0.518182	2
0.496143	0.481429	0.520714	0.479392	0.48277	0.525338	2
0.508153	0.481081	0.516667	0.480697	0.483811	0.519672	2
0.509236	0.477778	0.522222	0.537848	0.477848	0.520886	2
0.533211	0.481053	0.514211	0.508302	0.481132	0.517453	2
0.503895	0.481977	0.51657	0.493978	0.480108	0.518011	3
0.49957	0.481989	0.518817	0.477921	0.480198	0.521287	3
0.480455	0.475	0.514141	0.487731	0.480093	0.513426	3
0.559632	0.481053	0.515526	0.525971	0.478641	0.517961	3
0.440885	0.48125	0.51875	0.442157	0.480392	0.518137	3
0.495073	0.478832	0.512044	0.499107	0.4825	0.516071	4
0.517667	0.484286	0.519286	0.451814	0.481637	0.522566	4
0.472233	0.483298	0.516876	0.471525	0.482203	0.519915	4
0.503929	0.481923	0.514682	0.530711	0.487652	0.525724	4
0.511713	0.486806	0.518056	0.498684	0.484649	0.526974	4
0.478515	0.480803	0.514808	0.48451	0.481181	0.517049	4
0.501361	0.48273	0.51254	0.536298	0.483008	0.518789	4
0.499467	0.465437	0.503373	0.478625	0.469337	0.503499	4
0.51899	0.478501	0.513791	0.528605	0.480095	0.513314	5
0.508615	0.477692	0.52	0.525513	0.475962	0.520513	5
0.495897	0.482053	0.518642	0.465878	0.483276	0.517689	5
0.560619	0.482381	0.517619	0.541972	0.484862	0.519495	5
0.50414	0.481854	0.518191	0.506066	0.48286	0.521064	5
0.489569	0.475862	0.523276	0.475746	0.479478	0.524254	5
0.53525	0.52	0.57	0.570341	0.581818	0.632955	1
0.604348	0.526087	0.576087	0.673077	0.573077	0.644231	1
0.486354	0.501563	0.538802	0.495825	0.495388	0.529369	1
0.48194	0.464209	0.505436	0.561846	0.486403	0.531889	1
0.435528	0.48001	0.535623	0.50187	0.476729	0.521717	1
0.484618	0.480231	0.51091	0.453415	0.47991	0.516105	1
0.522247	0.475207	0.518807	0.504842	0.477368	0.521053	1
0.581048	0.481119	0.516978	0.534398	0.483732	0.518569	1
0.504262	0.480328	0.52459	0.525606	0.475758	0.519697	2
0.524052	0.482543	0.515948	0.499883	0.483594	0.516406	2
0.564344	0.477049	0.52377	0.550821	0.473134	0.51791	2
0.496036	0.484685	0.518468	0.492083	0.48125	0.51875	2
0.584063	0.477344	0.521094	0.588028	0.475352	0.521831	2
0.529898	0.480612	0.518878	0.527636	0.479545	0.518409	2
0.476181	0.475	0.515972	0.462771	0.474699	0.514458	3
0.521008	0.482558	0.515891	0.479927	0.484307	0.516423	3
0.503636	0.476364	0.523182	0.488772	0.477193	0.52193	3
0.531281	0.479752	0.51157	0.533543	0.478346	0.513976	4
0.439597	0.478226	0.525806	0.452231	0.472692	0.52	4
0.542799	0.476493	0.511007	0.537107	0.483214	0.516071	4
0.477363	0.478571	0.515385	0.463839	0.483121	0.520269	4
0.563362	0.48246	0.510989	0.541683	0.481628	0.514227	4
0.541968	0.480851	0.520213	0.486618	0.480147	0.521814	4
0.516216	0.484978	0.512827	0.512899	0.483344	0.521035	4
0.588376	0.481197	0.515812	0.5564	0.479	0.514	4
0.547454	0.487851	0.518379	0.507933	0.48251	0.514963	5
0.530716	0.487908	0.523186	0.505151	0.481797	0.520492	5
0.502478	0.484787	0.516194	0.470537	0.484002	0.515958	5
0.536469	0.481675	0.514308	0.498387	0.482596	0.513175	5
0.536477	0.479496	0.515739	0.518337	0.477967	0.514543	5
0.53278	0.47742	0.519035	0.49512	0.48253	0.523494	5
0.509112	0.477268	0.523262	0.569532	0.47557	0.518842	1
0.52269	0.458409	0.503888	0.509845	0.471548	0.512798	1
0.481233	0.476128	0.527396	0.453526	0.476209	0.520678	1
0.557208	0.489455	0.537857	0.528798	0.494254	0.534386	1
0.548533	0.476087	0.518478	0.500099	0.480198	0.519554	1
0.535508	0.472034	0.524576	0.545833	0.487121	0.532576	1
0.539071	0.481071	0.524643	0.483446	0.475676	0.521284	1
0.53898	0.464796	0.505102	0.458155	0.475485	0.514563	1
0.547317	0.47622	0.515854	0.500341	0.478977	0.522727	1
0.5292	0.487	0.52	0.470619	0.487143	0.531429	1
0.505205	0.468836	0.513699	0.49526	0.478247	0.519481	1
0.496368	0.478158	0.512632	0.543529	0.472059	0.51201	1
0.579529	0.470882	0.517059	0.534607	0.479494	0.525	1
0.572336	0.47757	0.513551	0.549103	0.475214	0.516239	2
0.514	0.475625	0.51375	0.48108	0.451136	0.496591	2
0.5025	0.475	0.524457	0.495673	0.471154	0.524038	2
0.552663	0.474457	0.511957	0.515567	0.478093	0.521907	2
0.550816	0.476596	0.509929	0.49	0.480651	0.516438	2
0.540591	0.476364	0.509773	0.522957	0.476957	0.518043	2
0.48216	0.48	0.5088	0.508885	0.476538	0.515962	2
0.511488	0.475	0.508929	0.520824	0.476374	0.523626	2
0.497522	0.484565	0.515652	0.553611	0.460913	0.503175	2
0.544425	0.464381	0.5	0.532424	0.474621	0.512311	2
0.480255	0.458673	0.495918	0.493505	0.46215	0.503271	2
0.544432	0.466477	0.506534	0.506789	0.471579	0.514737	2
0.56073	0.488504	0.521168	0.569463	0.474832	0.514094	2
0.528673	0.469133	0.505102	0.507252	0.481982	0.524099	3
0.555542	0.472917	0.508542	0.488633	0.467578	0.505859	3
0.49627	0.47377	0.506557	0.49136	0.4724	0.5142	3
0.544202	0.476064	0.51516	0.533873	0.481127	0.523529	3
0.511327	0.460204	0.498469	0.531415	0.458726	0.509906	4
0.541038	0.456538	0.488846	0.512391	0.456884	0.498188	4
0.513519	0.478241	0.513889	0.53625	0.483621	0.528448	4
0.5325	0.4625	0.5	0.530177	0.476991	0.523673	4
0.504301	0.471774	0.50914	0.491923	0.463942	0.507212	4
0.510571	0.48	0.514762	0.497793	0.477477	0.518468	4
0.486543	0.47963	0.52037	0.494389	0.48	0.528056	4
0.514486	0.477226	0.508048	0.509231	0.475641	0.517788	4
0.501701	0.467526	0.504124	0.470385	0.458173	0.501202	5
0.529267	0.473333	0.515333	0.531772	0.476899	0.522152	5
0.555756	0.458193	0.498739	0.502165	0.46811	0.50748	5
0.54896	0.475743	0.514356	0.559459	0.490991	0.531081	5
0.498686	0.470127	0.503814	0.4954	0.4564	0.4976	5
0.532246	0.475847	0.513347	0.526057	0.475	0.522358	5
0.474889	0.486667	0.523333	0.510825	0.469588	0.517526	5
0.527123	0.471698	0.507075	0.506652	0.483478	0.518696	5
0.595782	0.472707	0.527387	0.600758	0.47197	0.525487	1
0.486661	0.481579	0.538838	0.513462	0.517949	0.566667	1
0.582036	0.479159	0.517341	0.563358	0.477214	0.517421	1
0.430123	0.425	0.504167	0.416812	0.423188	0.502971	1
0.525671	0.480548	0.5182	0.478876	0.47956	0.518879	1
0.504605	0.482895	0.531908	0.450385	0.402564	0.585897	1
0.524481	0.478929	0.519968	0.491	0.474424	0.515874	1
0.446905	0.463095	0.528571	0.555273	0.442824	0.5111	1
0.508	0.478421	0.516842	0.476286	0.476667	0.517619	1
0.530533	0.459333	0.512	0.384713	0.418678	0.577874	1
0.555654	0.477103	0.51472	0.494	0.483043	0.514783	2
0.506831	0.477465	0.527817	0.494688	0.4725	0.531875	2
0.529226	0.479167	0.522321	0.539402	0.481793	0.519565	2
0.51306	0.486567	0.530597	0.532303	0.496053	0.528947	2
0.51702	0.484596	0.518182	0.526893	0.478641	0.519903	2
0.566522	0.458696	0.541304	0.478091	0.483878	0.523907	2
0.545579	0.482645	0.515909	0.523885	0.482885	0.515962	2
0.511727	0.4775	0.514773	0.421917	0.4775	0.525833	2
0.531147	0.48211	0.516055	0.493319	0.484034	0.516387	2
0.481171	0.482883	0.517117	0.472857	0.478361	0.518067	2
0.539198	0.480153	0.513359	0.514397	0.484043	0.512943	3
0.47645	0.4815	0.517	0.517748	0.487838	0.522973	3
0.521875	0.480882	0.517279	0.526393	0.485714	0.516964	3
0.507315	0.475	0.523148	0.520917	0.476667	0.518333	3
0.539	0.471111	0.527778	0.472813	0.477083	0.536458	4
0.444014	0.475352	0.519014	0.522067	0.475333	0.515333	4
0.514762	0.479762	0.519048	0.525057	0.483239	0.519886	4
0.490914	0.482258	0.516129	0.477828	0.466667	0.502525	4
0.493086	0.488672	0.51875	0.494823	0.489362	0.519504	4
0.562738	0.485714	0.533929	0.53565	0.51664	0.541627	4
0.497476	0.48301	0.515777	0.465183	0.47844	0.515596	4
0.464231	0.476154	0.521154	0.509333	0.480667	0.518	4
0.506126	0.482432	0.51982	0.517543	0.476293	0.510345	5
