# Supplementary material for: Perirhinal cortex learns a predictive map of the task environment
Source: Nat Commun. 2024 Jul 2;15:5544. doi: 10.1038/s41467-024-47365-7 (PMC11219840; doi:10.1038/s41467-024-47365-7)
Supplement: Supplementary file 4 — Source Data [file 41467_2024_47365_MOESM4_ESM.zip › 7G.csv]

Control	Mec	Sco
2.60279896	3.10157493	1.452096329
1.41249582	2.968620777	1.366085501
2.577145586	2.431452314	1.389793239
2.648864852	1.207871399	0.696543076
2.636146271	1.340051606	0.773819293
2.053520663	1.028093363	1.135924336
2.209110457	0.651404803	0.520357974
2.855020245	0.742327	1.542476228
2.46710497	1.538671286	1.087256306
1.230752823	2.602792488	0.643739119
0.936939429		0.797430728
1.070869935
1.27620367
1.125987106
1.348703745
1.415645968
2.033140342
2.119563168
1.69192593
1.822171675
1.70245714
