# Supplementary material for: Perirhinal cortex learns a predictive map of the task environment
Source: Nat Commun. 2024 Jul 2;15:5544. doi: 10.1038/s41467-024-47365-7 (PMC11219840; doi:10.1038/s41467-024-47365-7)
Supplement: Supplementary file 4 — Source Data [file 41467_2024_47365_MOESM4_ESM.zip › 7K-N.xlsx]

## Sheet: control
pre hit	report hit	pre cr	report cr	d prime
0.801189	0.245508	0.744214	0.248057	2.6028
0.821869	0.262891	0.688532	0.289752	1.4125
0.855452	0.375	0.787896	0.280593	2.57715
0.813535	0.22559	0.718145	0.291798	2.64886
0.838193	0.318121	0.763659	0.242914	2.63615
0.826295	0.340429	0.749069	0.373293	2.05352
0.834051	0.359211	0.751416	0.325282	2.20911
0.873214	0.276587	0.783997	0.249908	2.85502
0.826525	0.368168	0.772335	0.356037	2.4671
0.676887	0.336947	0.597305	0.328333	1.23075
0.732006	0.306429	0.701289	0.439718	0.936939
0.622235	0.371885	0.604728	0.384732	1.07087
0.653255	0.251456	0.600177	0.376972	1.2762
0.57297	0.446571	0.616637	0.398594	1.3487
0.729696	0.350529	0.623885	0.389696	1.41565
0.757002	0.410932	0.706302	0.383061	2.03314

## Sheet: mec
pre hit	report hit	pre cr	report cr	d prime
0.930844	0.416216	0.869627	0.329237	3.10157
0.929436	0.364198	0.842609	0.331803	2.96862
0.779189	0.418869	0.580649	0.505674	2.43145
0.732691	0.354185	0.627501	0.461864	1.20787
0.63297	0.300935	0.610314	0.391148	1.34005
0.625416	0.286753	0.614436	0.45691	1.02809
0.688741	0.408902	0.572161	0.555909	0.651405
0.793806	0.451556	0.722566	0.450773	0.742327
0.658877	0.421493	0.628362	0.395345	1.53867
0.746312	0.408562	0.722763	0.414239	2.60279

## Sheet: sco
pre hit	report hit	pre cr	report cr	d prime
0.855488	0.336	0.666397	0.311598	1.4521
0.848174	0.385323	0.698316	0.410614	1.36609
0.709171	0.217667	0.660571	0.455148	1.38979
0.783816	0.287833	0.588672	0.426975	0.696543
0.706696	0.285517	0.67712	0.386776	0.773819
0.679784	0.297778	0.610555	0.361656	1.13592
0.569823	0.435455	0.625821	0.331304	0.520358
0.530906	0.459045	0.592966	0.463595	1.54248
0.651941	0.312111	0.617723	0.439746	1.08726
0.819877	0.40625	0.637417	0.463333	0.797431
